# Supplementary material for: Proteome and Nutritional Shifts Observed in Hordein Double-Mutant Barley Lines
Source: Front Plant Sci. 2021 Sep 9;12:718504. doi: 10.3389/fpls.2021.718504 (PMC8458801; doi:10.3389/fpls.2021.718504)
Supplement: Supplementary Table 2 — Detailed annotation of mapped protein sequences including their chromosomal position. [file Data_Sheet_3.xlsx]

## Sheet: Table S2
Accession	IBSC v2 gene ID	IBSC Morex v3 gene ID	Annotation_simple	GO terms-NuRes	GO terms-FA	GO terms-germination	Chromsome	START	END	Category	log2_FC__BCvsBD	log2_FC__BCvsCD	log2_FC__CDvsBD	log2_FC__WTvsBC	log2_FC__WTvsBD	log2_FC__WTvsCD	log2_FC_WTvsC	log2_FC_WTvsB	log2_FC_WTvsD	Alanine _A_	Cysteine _C_	Aspartic Acid _D_	Glutamic Acid _E_	Phenylalanine _F_	Glycine _G_	Histidine _H_	Isoleucine _I_	Lysine _K_	Leucine _L_	Methionine _M_	Asparagine _N_	Proline _P_	Glutamine _Q_	Arginine _R_	Serine _S_	Threonine _T_	Valine _V_	Tryptophan _W_	Tyrosine _Y_	_Alanine _A_	_Cysteine _C_	_Aspartic Acid _D_	_Glutamic Acid _E_	_Phenylalanine _F_	_Glycine _G_	_Histidine _H_	_Isoleucine _I_	_Lysine _K_	_Leucine _L_
M0UN40	HORVU0Hr1G001440	HORVU.MOREX.r3.3HG0236800	Phosphotransferase				chrUn	7507046	7511309	Balanced						-1.2248				1.35151	0.517598	1.0766	1.39158	0.836968	1.20773	1.26024	0.862664	1.0352	1.22044	1.0352	0.674082	0.517598	0.63262	0.859409	0.883368	0.915751	1.11245	0.796305	0.75287
M0VCB0	HORVU0Hr1G005860	HORVU.MOREX.r3.2HG0213850	n/a				chrUn	31466372	31468152	BD suppressed	-1.9205		-2.5308		-2.182					1.76255	2.22081	0.659898	0.332862	0.70202	1.55104	0.662105	0.380711	0.423012	1.04194	0.528765	0.649274	1.69205	0.846024	0.814098	1.79357	0.683327	1.06069	0.390472	1.07676	Ala	Cys				Gly
M0Z839	HORVU0Hr1G007370	HORVU.MOREX.r3.3HG0324480	UDP-glucosyltransferase				chrUn	42090161	42091378	Balanced				-1.4902	-1.6706					0.707714	1.19427	1.21019	1.14859	0.677599	1.2385	1.10773	1.11465	0.7431	1.03922	1.45966	0.740631	0.995223	1.15004	0.901334	1.06157	1.04116	0.998194	1.71485	0.482532
Q0J3C0	HORVU0Hr1G012460	HORVU.MOREX.r3.5HG0468890	plastid-lipid-associated protein			photoinhibition; response to abscisic acid; response to cold	chrUn	70965396	70969497	Balanced				-2.3418						0.806823	0.259336	0.6639	1.29243	0.971131	0.864454	0.360815	1.17566	0.691563	1.1793	0	0.771977	1.38313	1.49839	0.861192	1.38313	1.67571	0.928965	0.638366	0.754432
M0YNH1	HORVU0Hr1G012940	HORVU.MOREX.r3.5HG0479000	PKS_ER domain-containing protein				chrUn	74587335	74589388	Balanced				1.6245		1.4614		1.6477		1.33467	1.5015	1.26126	0.689214	0.575043	1.75175	1.04452	0.600601	0.800801	0.885096	1.5015	0.628536	0.875876	0.667334	0.679925	0.720721	0.924001	1.88248	0.231	1.001		Cys				Gly
M8A968	HORVU0Hr1G013850	HORVU.MOREX.r3.2HG0154110	Succinate dehydrogenase				chrUn	77947186	77950840	Balanced				1.0692						1.37514	1.13449	1.15512	1.10913	0.631978	1.39806	1.50667	0.880088	0.687569	0.833768	1.30638	1.07453	0.721947	0.779245	1.21427	0.726073	1.14242	0.788139	1.01549	1.05011							His
M0YQS0	HORVU0Hr1G016380	HORVU.MOREX.r3.6HG0601090	Expansin				chrUn	87951226	87952901	Balanced	1.6947	1.2926		-3.5785	-1.8838	-2.2859		-1.4356	-1.6902	1.41509	2.12264	1.0566	0.433034	0.562023	1.9392	0.820345	0.503145	0.503145	0.675273	1.25786	0.78982	1.17925	0.943396	0.783197	1.30818	0.725689	1.12644	2.03193	1.25786		Cys				Gly
O04393	HORVU0Hr1G017230	HORVU.MOREX.r3.6HG0620720	Ribonuclease				chrUn	92155406	92156893	Balanced						1.2829				1.77435	3.30396	1.23348	0.64996	1.21848	1.22369	0.957671	0.220264	0.440529	0.927429	0.183554	0.71714	1.83554	1.34606	0.748067	0.939794	0.593019	0.657505	1.69434	1.33494	Ala	Cys
M0WZT8	HORVU0Hr1G018910	HORVU.MOREX.r3.7HG0637570	PMEI domain-containing protein				chrUn	102139068	102140263	Balanced			1.064		1.7724			2.0497		1.38231	2.07346	1.4218	0.699246	0.605022	0.855714	1.85452	1.26382	0.868878	0.997755	1.18483	1.43282	0.493681	0.263296	0.804793	0.821485	1.5494	0.919573	0	0.861698		Cys					His
M7ZRD6	HORVU0Hr1G018910	HORVU.MOREX.r3.7HG0637570	PMEI domain-containing protein				chrUn	102139068	102140263	Balanced	1.1255				1.9407	1.014		2.072		1.52116	1.78571	1.71429	0.546448	0.911854	0.859788	1.0352	0.793651	1.19048	1.15288	1.78571	1.10742	0.595238	0.661376	0.718778	0.825397	1.37363	0.781805	0	0.577201	Ala	Cys	Asp
F2D5W2	HORVU0Hr1G022470	HORVU.MOREX.r3.7HG0742770	Phospholipase D Z				chrUn	114752784	114757591	BC suppressed				-4.7934						1.2454	0.852827	0.974659	0.639121	0.829497	0.866363	1.01704	0.682261	0.94217	0.923361	0.487329	0.906659	1.38077	1.08295	0.735592	1.16959	1.12461	1.13468	2.69906	1.41769
M0X3U5	HORVU0Hr1G022810	HORVU.MOREX.r3.7HG0751660	Starch branching enzyme I				chrUn	115133673	115141070	Balanced	1.0097	1.3102		-3.2096	-2.1999	-1.8994		-1.5452		0.816993	0.633874	1.86613	0.864563	1.25156	1.2114	1.49925	0.608519	0.980392	0.704601	1.94388	1.22647	0.760649	0.450755	0.841976	0.91954	0.858168	0.968787	1.40428	1.4752			Asp
Q7XZK6	HORVU0Hr1G022810	HORVU.MOREX.r3.7HG0751660	Starch branching enzyme I				chrUn	115133673	115141070	Balanced		1.2311		-2.8633	-2.1283	-1.6322		-1.5094		0.949821	0.403226	1.70323	0.82496	1.23542	1.11111	1.68303	0.666667	1.09677	0.706282	1.55914	1.17029	0.94086	0.46595	0.973828	0.946237	0.744417	0.905152	1.48883	1.48583			Asp				His
Q4W1G0	HORVU0Hr1G025520	HORVU.MOREX.r3.3HG0295830	leucine-rich repeat protein				chrUn	132400411	132401674	BC suppressed	3.6511	2.7295		-2.8072						1.11517	1.82482	1.60584	0.478641	0.465911	0.912409	0.952079	0.729927	0.729927	1.38302	0.304136	2.54626	1.52068	0.81103	1.65266	0.681265	0.842223	0.435777	1.12296	0.22119		Cys	Asp
F2EE76	HORVU0Hr1G026630	HORVU.MOREX.r3.1HG0013330	nsLTP PR60		lipid transfer		chrUn	141860771	141861271	Balanced					1.0745			1.8026		1.42783	5.84112	0.747664	0.766049	0.994233	1.03842	0.406339	0.934579	1.86916	0.590261	1.55763	0.434688	1.55763	0.778816	0.352671	0.373832	0.53918	0.976426	1.43781	1.41603		Cys							Lys
Q2V8X0	HORVU0Hr1G027030	HORVU.MOREX.r3.UnG0753290	ATI				chrUn	143355891	143356334	Balanced		1.1789		-2.3952	-1.2999	-1.2163				1.51172	3.82653	1.08844	1.22672	0.434216	0.944822	1.18308	0.226757	0.340136	1.14572	0.85034	0.316406	1.27551	0.566893	2.182	0.634921	0.784929	1.72606	0	0.206143	Ala	Cys
M0WBH4	HORVU0Hr1G040240	HORVU.MOREX.r3.5HG0523650	Phytocyanin domain-containing protein				chrUn	249629274	249629895	Balanced						1.8784		2.7492		1.02459	2.56148	0.655738	0.403117	0.871992	1.70765	1.42552	0.546448	0.956284	0.603969	1.02459	1.14373	0.68306	0.910747	0.61862	1.0929	1.1034	1.83509	1.89155	0.745156		Cys				Gly
F2CQF7	HORVU1Hr1G000440	HORVU.MOREX.r3.1HG0000480	23 kDa jasmonate-induced protein				chr1	1286405	1288485	Balanced				1.2315	1.0967			1.5773		1.06838	0.600962	0.961538	0.394073	0.920622	1.20192	0.83612	1.28205	0.88141	0.404858	1.0016	1.6771	0.901442	1.06838	0.634978	1.15385	1.29438	1.07635	1.84911	1.89394
I6TMV6	HORVU1Hr1G000700	HORVU.MOREX.r3.1HG0000810	Gamma hordein	nutrient reservoir activity			chr1	1891346	1892583	BD dominant	5.4504	2.5497	2.9007	-6.0541		-3.5044			-2.7712	0.455373	2.04918	0.131148	0.322494	1.18591	0.409836	0.570207	0.765027	0.327869	0.897325	0.956284	0.381243	3.34699	7.10383	0.30931	0.786885	0.75662	0.929777	0.504414	0.596125		Cys
P17990	HORVU1Hr1G000700	HORVU.MOREX.r3.1HG0000810	Gamma hordein	nutrient reservoir activity			chr1	1891346	1892583	BD dominant	5.4598		6.4338		8.1631			8.6161		0.416667	2.0625	0.14	0.327869	1.19149	0.416667	0.565217	0.816667	0.333333	0.789474	0.958333	0.372093	3.27083	7.27778	0.301887	0.746667	0.826923	1.02985	0.538462	0.606061		Cys
I6SW30	HORVU1Hr1G001020	HORVU.MOREX.r3.1HG0001110	B hordein	nutrient reservoir activity			chr1	2524732	2525551	CD dominant		4.8941	-4.2898	-10.238	-9.6338	-5.344		-8.5589	-5.6943	0.586854	1.76056	0.140845	0.34634	0.899011	0.195618	0.61237	0.880282	0.117371	0.926612	0.733568	0.163773	3.15434	8.21596	0.531491	0.798122	0.67714	1.05108	0.270856	0.426803		Cys
A0A0K2GRQ1	HORVU1Hr1G001120	HORVU.MOREX.r3.1HG0001420	B hordein	nutrient reservoir activity			chr1	2649693	2650788	Balanced				-6.0207	-5.5216	-5.8368		-3.8585	-4.5837	0.521426	1.70648	0.0682594	0.279752	1.01663	0.521426	0.59356	0.910125	0.113766	0.970002	0.711035	0.158743	3.05745	7.48957	0.386374	0.591581	0.918876	0.815037	0.787608	0.62054		Cys
Q40022	HORVU1Hr1G001120	HORVU.MOREX.r3.1HG0001420	B hordein	nutrient reservoir activity			chr1	2762307	2763382	BD dominant	4.4114		3.5347	-5.4111		-4.5343				0.400091	2.31481	0	0.337314	0.963138	0.457247	0.715692	0.754458	0.137174	0.996318	0.514403	0.191406	3.51509	7.88752	0.54352	0.713306	0.474834	0.982741	0.316556	0.623519		Cys
I6TMW0	HORVU1Hr1G001140	HORVU.MOREX.r3.1HG0001230	B hordein	nutrient reservoir activity			chr1	2659468	2660580	Balanced				-8.5611	-9.054	-8.415		-8.6221	-7.8837	0.548968	1.97628	0.237154	0.323981	1.09326	0.219587	0.859254	0.922266	0.197628	0.956938	0.988142	0.275761	3.04677	7.68555	0.447461	0.685112	0.684099	0.884904	0.608088	0.479099		Cys
R9XWE6	HORVU1Hr1G001420	HORVU.MOREX.r3.1HG0001420	B hordein	nutrient reservoir activity			chr1	3252714	3253756	BD dominant	5.85	2.3756	3.4743	-5.4915		-3.1159		-5.6495	-3.7723	0.544662	1.63399	0	0.267867	0.973439	0.453885	0.426257	0.708061	0.108932	0.928793	0.953159	0.227998	2.65523	8.62382	0.616599	0.827887	0.879839	0.926739	0.502765	0.396118		Cys
Q8LLA7	HORVU1Hr1G004150	HORVU.MOREX.r3.1HG0004290	Chymotrypsin inhibitor				chr1	8776999	8777596	Balanced				3.2571	3.0079	2.9854				1.5015	0.844595	1.08108	1.55073	0.575043	0.750751	0.587544	1.57658	1.35135	0.426743	1.12613	0.314268	1.97072	0	0.764916	0.900901	1.0395	1.61355	1.0395	0	Ala			Glu				Ile
I6TEV8	HORVU1Hr1G005030	HORVU.MOREX.r3.1HG0005510	C hordein	nutrient reservoir activity			chr1	11022546	11023994	BD dominant	4.9123		3.5223	-3.6585	1.2538	-2.2685		1.5977	-19.058	0.275938	0	0	0.162849	1.76131	0.0459897	0.431903	0.496689	0.110375	0.627396	0.551876	0.077006	5.51876	9.8418	0.18743	0.706402	0.573102	0.296531	0.764137	0.602047					Phe
F2D350	HORVU1Hr1G005120	HORVU.MOREX.r3.1HG0005590	outer envelope pore protein				chr1	11192930	11195117	Balanced						-1.3455			-1.3712	2.12191	1.30208	1.11111	0.68306	0.443262	1.83256	0	1.15741	1.15741	0.804094	0.868056	0.968992	0.289352	0.771605	0.786164	0.740741	0.667735	1.14013	1.06838	1.05219	Ala					Gly
C7FB16	HORVU1Hr1G005460	HORVU.MOREX.r3.1HG0001110	B hordein	nutrient reservoir activity			chr1	11957071	11958292	BD dominant	5.5349		4.4761	-5.9524		-4.8936				0.628931	1.88679	0.150943	0.247448	1.04376	0.314465	0.820345	0.880503	0.251572	0.913605	0.943396	0.175516	3.06604	7.65199	0.569598	0.805031	0.507983	1.0138	0.290276	0.457404		Cys
I6SJ26	HORVU1Hr1G005460	HORVU.MOREX.r3.1HG0001110	B hordein	nutrient reservoir activity			chr1	11957071	11958292	BD dominant	6.7664	4.2798	2.4866	-9.4706	-2.7042	-5.1908	-1.0788	-8.2832	-6.9305	0.537634	1.6129	0.129032	0.211528	1.16678	0.268817	0.420757	0.806452	0.107527	0.780985	0.806452	0.150038	3.89785	8.33333	0.42605	0.688172	0.496278	0.962927	0.248139	0.684262		Cys
A8V498	HORVU1Hr1G012170	HORVU.MOREX.r3.1HG0012640	Chymotrypsin inhibitor				chr1	30252793	30253312	Balanced		1.0159							2.7351	0.661376	0	1.19048	1.56128	0.253293	0.992063	0.517598	1.19048	1.5873	0.75188	1.4881	0.830565	1.24008	0.992063	1.12309	0.47619	0.915751	1.95451	0.915751	0.36075				Glu					Lys
A8V3P5	HORVU1Hr1G012170	HORVU.MOREX.r3.1HG0012640	Chymotrypsin inhibitor				chr1	30252793	30253312	BD dominant	4.1537		2.1356		6.192	4.0564		6.6795	5.4542	0.661376	0	1.19048	1.56128	0.253293	0.992063	0	1.19048	1.38889	0.626566	1.4881	1.10742	1.24008	1.65344	1.34771	0.31746	0.915751	1.95451	0.915751	0.36075				Glu
F2E9N0	HORVU1Hr1G013680	HORVU.MOREX.r3.1HG0014400	12S seed storage globulin	nutrient reservoir activity			chr1	36685275	36687330	Balanced	1.9281		1.2636	-2.1325		-1.468				0.851333	0.985114	0.630473	1.00485	1.04334	1.19187	1.97975	0.992411	0.642148	0.75583	0.583771	1.18112	1.0216	2.82156	0.892179	1.16754	0.74094	0.731892	0.538866	1.0614							His
M0WX14	HORVU1Hr1G018710	HORVU.MOREX.r3.1HG0019330	Serine carboxypeptidase				chr1	69603730	69607758	BD suppressed	-1.9081		-2.52	2.8271		3.439			4.7147	1.21889	0.866051	1.15473	0.681483	0.786202	1.15473	1.30535	0.538876	0.230947	0.875167	0.769823	0.913046	1.15473	0.769823	1.17652	1.07775	1.33239	1.06856	2.13182	2.02953
R7W9T4	HORVU1Hr1G020390	HORVU.MOREX.r3.1HG0022060	Cullin				chr1	80265150	80271695	Balanced	2.2191			-1.6194						0.808348	1.24008	1.45503	1.34444	1.06946	0.496032	1.0352	0.947972	1.52116	1.09997	1.10229	0.769041	0.551146	0.95532	1.09813	0.776014	1.06838	0.908158	0.814001	1.24258									Lys
A0A1D6RH99	HORVU1Hr1G021750	HORVU.MOREX.r3.1HG0022750	Translocator protein-like protein				chr1	88953586	88953945	Balanced				1.5711						4.10998	1.27551	0.408163	0.25092	0.325662	1.55896	0.221828	0.085034	0.510204	0.912997	1.91327	0.237304	0.956633	0.42517	1.25144	0.680272	1.07928	0.989948	1.96232	0.309215	Ala					Gly
D2XV68	HORVU1Hr1G023260	HORVU.MOREX.r3.1HG0024510	Universal stress protein				chr1	101686483	101692830	Balanced				1.1988		1.0426				1.42236	1.12952	1.20482	0.987557	0.384517	1.00402	1.04767	0.502008	1.10442	1.39505	0.753012	0.700476	1.12952	0.669344	0.681973	1.1245	0.57924	1.5285	1.39018	0.547645
M7ZJZ7	HORVU1Hr1G027420	HORVU.MOREX.r3.1HG0029060	HSP 70				chr1	139725407	139733039	Balanced				-1.2601	-1.272					1.25865	1.13278	1.19779	1.44686	0.737723	0.689519	0.822284	0.682952	1.14263	0.862677	1.18203	0.696392	1.44471	1.00692	0.98131	0.96664	0.939565	1.28201	0.484937	0.573107
N1QXI7	HORVU1Hr1G030790	HORVU.MOREX.r3.1HG0032990	HSP 70				chr1	180448322	180457167	Balanced				-1.1469	-1.0968					1.26263	0.274927	1.64223	1.08168	0.717539	1.24226	0.255004	0.806452	1.24633	0.879765	0.488759	0.852486	0.855327	1.05898	0.885299	0.782014	1.55087	1.40062	0.225581	0.311028			Asp
M0YIF7	HORVU1Hr1G040670	HORVU.MOREX.r3.1HG0042420	phosphoribosylformylglycinamidine synthase				chr1	287338130	287344264	BD suppressed	-1.2577									1.18266	1.18754	1.09782	1.11905	0.808541	1.08492	0.826118	0.938306	0.785832	1.12597	1.20221	0.932851	1.1289	0.996951	0.929454	1.09782	0.74433	0.997826	0.974395	0.554454
M0UZ49	HORVU1Hr1G043820	HORVU.MOREX.r3.1HG0046150	Alpha-galactosidase				chr1	318997502	319003251	Balanced				1.6606	1.9816	1.9596	-1.3491	2.475	2.8208	1.21766	1.19863	1.26027	0.62879	0.408044	1.44597	0.83383	0.730594	0.776256	0.692141	1.36986	1.72029	0.742009	1.14155	0.982166	1.02283	1.00105	0.736046	3.16122	1.16231
R7W9M2	HORVU1Hr1G043890	HORVU.MOREX.r3.1HG0046190	Aquaporin				chr1	319978257	319979635	BD suppressed				1.0854						2.17537	0	0.562249	0.46086	0.93993	1.72914	1.74611	0.736278	0.133869	1.4796	1.17135	0.373587	1.08768	0.223115	0.757748	0.64257	1.00402	1.19883	1.85357	1.09529	Ala					Gly	His
O24002	HORVU1Hr1G043910	HORVU.MOREX.r3.1HG0046330	Pathogenesis-related protein				chr1	320494084	320495175	BD suppressed						1.3506				1.63755	0.272926	1.83406	0.715871	0.743287	1.4556	0.949307	0.655022	0.727802	0.689497	0.363901	0.81243	0.363901	1.0917	0.823927	0.989811	1.0917	1.17317	2.01545	1.58793	Ala		Asp
A7YA60	HORVU1Hr1G044000	HORVU.MOREX.r3.1HG0046400	Pathogenesis-related protein				chr1	321395868	321396912	Balanced						1.3021				1.7284	0.277778	1.15556	0.437158	1.13475	1.41975	0.772947	0.518519	1.25926	0.748538	0.37037	0.826873	0.462963	1.60494	0.67086	0.888889	0.940171	1.45937	2.05128	1.07744	Ala
M0XIZ3	HORVU1Hr1G044200	HORVU.MOREX.r3.1HG0046650	Carboxypeptidase				chr1	322263976	322266940	Balanced				2.176	2.0707	2.3335	-1.4053	2.7223	2.926	1.41908	0.543478	1.30435	0.641483	0.555042	1.08696	0.47259	0.615942	1.08696	1.28146	0.634058	0.65723	1.13225	0.905797	0.533224	1.24638	0.961538	1.13563	2.17391	1.18577
M8C3P1	HORVU1Hr1G046020	HORVU.MOREX.r3.1HG0048400	DEAD-box ATP-dependent RNA helicase				chr1	336063802	336063802	BD suppressed			-1.1418							0.809061	1.21359	0.854369	1.08229	0.991531	0.782093	0.590967	1.10032	1.2945	1.04241	1.21359	1.03861	0.809061	1.13269	1.17238	0.854369	1.41897	0.985364	0.448096	0.882613
M0X2F9	HORVU1Hr1G046630	HORVU.MOREX.r3.3HG0239670	Valyl-tRNA synthetase				chr1	341763426	341772442	Balanced				1.0646				1.7258		1.11478	1.00331	1.41643	1.22293	0.703192	0.760676	0.862175	0.849858	1.41643	0.993986	0.983632	0.746646	1.04265	1.10167	0.997737	0.780611	0.85349	0.986569	1.96121	0.829828
F2D4I3	HORVU1Hr1G049230	HORVU.MOREX.r3.1HG0051860	Glutathione S transferase				chr1	364781510	364782704	Balanced				1.8138	2.7163	2.2901		1.8758	2.7466	2.23635	0.529661	1.27119	1.11142	0.991706	1.11817	0.36846	0.211864	1.12994	1.20428	0.882768	0.59125	0.971045	0.823917	0.799488	0.621469	0.570404	1.32811	1.30378	0.642013	Ala
W5ADU5	HORVU1Hr1G049500	HORVU.MOREX.r3HG0052130.2	Mitogen-activated protein kinase				chr1	366830181	366833841	BD suppressed			-2.239		-2.7757					0.694444	1.11607	1.85714	0.936768	1.06383	0.396825	1.39752	1.0119	0.47619	1.35338	1.04167	0.913621	1.33929	1.19048	1.48248	0.761905	1.03022	0.586354	0.824176	1.2987			Asp
W5AH41	HORVU1Hr1G052040	HORVU.MOREX.r3.1HG0054530	Monosaccharide-sensing protein				chr1	385752912	385757976	BD suppressed				1.7163						1.25243	0.504711	0.807537	0.904618	0.859082	1.57021	0.585172	1.23374	0.471063	1.23256	1.73845	0.344299	0.981382	0.934649	0.634856	1.11261	0.776478	1.26554	1.13883	0.774909						Gly
Q84L51	HORVU1Hr1G052180	HORVU.MOREX.r3.1HG0054710	Metallothionein-like protein				chr1	387107522	387108338	Balanced				2.1348	1.4346	1.373		1.8864		1.62338	13.7987	0.519481	0.851607	0	2.34488	1.12931	0	0.21645	0	0.541126	1.20809	1.08225	0	1.47023	1.21212	1.4985	0.193836	0	0	Ala	Cys				Gly
F2DL78	HORVU1Hr1G052260	HORVU.MOREX.r3.1HG0054790	ubiquitin-like protein				chr1	387545424	387551621	Balanced				-1.066		-1.2151				1.50575	0.101133	0.647249	0.822325	0.447566	1.82039	0.422119	0.377562	0.296656	1.07307	2.29234	1.69338	1.82039	1.84286	1.00751	0.927724	1.24471	0.386417	0.124471	0.196136	Ala					Gly
Q9LEH7	HORVU1Hr1G052430	HORVU.MOREX.r3.1HG0054950	Chitinase				chr1	388627045	388628514	Balanced					1.0432					1.50602	1.75703	1.04418	0.329186	0.93993	1.61758	0.349223	0.60241	0.334672	0.465018	0.83668	1.30756	1.17135	1.11557	1.5155	0.910308	1.62187	0.599413	2.1625	1.46039	Ala	Cys				Gly
F2CWG0	HORVU1Hr1G052450	HORVU.MOREX.r3.2HG0125650	Adipocyte plasma membrane-associated protein				chr1	388873184	388876984	Balanced				1.3596		1.2057				1.74084	0.681199	1.25341	0.7147	0.985564	1.3624	0.473878	0.454133	0.590372	1.08992	0.567666	0.697041	1.07856	0.832576	1.02822	0.799273	1.1528	1.46407	1.6768	0.495417	Ala
A0A1E5W1P0	HORVU1Hr1G054560	HORVU.MOREX.r3.1HG0056920	Dynamin-related protein				chr1	402878854	402883268	BD suppressed			-1.8984							1.26502	1.06736	1.40417	1.02653	0.847834	0.764284	0.742513	1.10689	0.759013	1.23839	0.711575	0.794316	1.06736	1.1596	1.3605	0.708412	0.839294	1.10453	0.437892	0.747513
M0X7Y2	HORVU1Hr1G055520	HORVU.MOREX.r3.1HG0057610	Peptide methionine sulfoxide reductase				chr1	406533021	406535376	Balanced				1.7107	1.474	1.4568		1.6413		1.16959	1.31579	0.947368	1.12166	1.00784	1.82749	0.915332	0.350877	0.789474	0.443213	0	0.489596	0.986842	1.90058	1.88679	0.280702	1.21457	1.17832	0.809717	1.75439						Gly
B5TWD1	HORVU1Hr1G056570	HORVU.MOREX.r3.1HG0080020	LEA			embryo development ending in seed dormancy	chr1	415021596	415022795	Balanced						1.078				3.07914	0	0.849057	1.46922	0	1.17925	0.410172	0	2.27987	0.148957	0.786164	0.658183	0	2.48952	0.266999	0.440252	3.17489	0.563222	0	0.428816	Ala								Lys
I1HK76	HORVU1Hr1G058810	HORVU.MOREX.r3.1HG0060630	NAD(P)-bd_dom domain-containing protein				chr1	428360624	428364415	Balanced					-1.0666					1.46692	0.561798	0.94382	0.847302	0.812814	1.24844	1.46556	0.599251	0.71161	0.922531	0.93633	0.992945	1.35768	0.62422	1.35679	0.779026	1.03717	1.24099	0.518583	0.953354
F2DCE3	HORVU1Hr1G061160	HORVU.MOREX.r3.1HG0062940	Pyruvate phosphate dikinase				chr1	443422373	443440546	Balanced				-1.2444	-1.1409					1.58097	0.930851	1	1.22079	0.792214	1.25591	0.878816	0.691489	0.780142	0.895857	1.6844	0.766947	1.06383	1.00473	1.14412	0.680851	0.94108	1.1591	0.654664	0.548034	Ala
W5AE25	HORVU1Hr1G062510	HORVU.MOREX.r3.1HG0064070	Protein MAM3, DUF21 domain-containing protein				chr1	450089396	450100110	BC dominant				2.2327						1.51265	0.464109	0.891089	1.33907	0.473984	0.859461	1.07619	1.07261	0.742574	0.964044	0.721947	0.863458	1.23762	1.03135	1.12087	0.957096	1.04722	1.36693	0.380807	0.450045	Ala
F2D8P3	HORVU1Hr1G063310	HORVU.MOREX.r3HG0064770.2	transcription activator				chr1	454306174	454313687	Balanced				1.0891	1.1026			1.5643		0.963719	0.935374	1.65986	1.60589	0.492112	0.680272	1.4197	0.680272	0.816327	0.988185	0.907029	1.20234	0.566893	1.13379	0.693107	1.77778	0.758765	1.17778	0.313972	0.371058			Asp	Glu
I6TRS8	HORVU1Hr1G064080	HORVU.MOREX.r3.1HG0068040	D hordein	nutrient reservoir activity			chr1	458614430	458616541	BC dominant	-6.0872	-4.2535		-1.7677	-7.8549	-6.0212	-6.4524			0.515818	0.859697	0.110041	0.338242	0.263397	2.10148	1.37552	0.137552	0.206327	0.463332	0.229253	0.191932	2.14924	6.954	0.311438	1.35718	1.48132	0.718553	0.846471	1.25047						Gly
F2EJF0	HORVU1Hr1G066650	not available	19 kDa Globulin				chr1	473686229	473716123	CD suppressed	1.4855		2.0412	-2.2979		-2.8537				0.806052	2.79018	0.267857	1.31733	0.664894	1.86012	0.582298	0.297619	0.372024	0.75188	0.93006	0	0.837054	4.21627	1.8531	0.892857	0.944368	0.999467	0.343407	0.405844		Cys				Gly
N1R4U9	HORVU1Hr1G068170	HORVU.MOREX.r3.1HG0069570	Tubulin				chr1	480447181	480450610	Balanced				-1.0711						0.776783	1.67785	1.2528	1.2836	1.09477	1.05643	0.875401	0.59657	0.484713	0.824208	2.05071	1.14458	0.838926	1.305	1.01304	0.98434	1.11857	1.03509	0.860437	1.01688		Cys
A0A0E0DTB0	HORVU1Hr1G068870	HORVU.MOREX.r3.1HG0070120	NADH-cytochrome b5 reductase				chr1	482441098	482444797	Balanced						-1.5148			-2.3454	1.23611	0.5625	0.9	1.11475	1.02128	1.31944	1.30435	0.7	0.85	0.842105	1.875	0.767442	1.41667	1.16667	0.849057	0.72	0.865385	1.14925	0.461538	0.909091
Q9FSI8	HORVU1Hr1G070690	HORVU.MOREX.r3.1HG0072060	PEBP (Phosphatidylethanolamine-binding protein) family protein				chr1	490781306	490782457	Balanced						1.0607				1.18564	0.381098	1.21951	1.29948	0.389206	1.86314	1.32556	0.50813	0.609756	0.962773	0.50813	0.709019	1.52439	1.18564	0.920387	0.650407	0.469043	1.45613	2.34522	0.554324						Gly
W5FV77	HORVU1Hr1G071570	HORVU.MOREX.r3.5HG0525600	40S ribosomal protein				chr1	493622114	493624232	Balanced		-1.0416		1.6089			-1.7431			1.27152	0.880282	0.56338	0.923574	0.899011	1.56495	1.22474	0.938967	2.58216	0.667161	0.586854	1.14641	0.733568	0.586854	1.32873	0.657277	0.270856	1.15619	1.08342	0.213402						Gly			Lys
Q6L507	HORVU1Hr1G072190	HORVU.MOREX.r3.1HG0073320	Histone H2B				chr1	496444155	496444155	BD suppressed	-1.5305									1.23208	0	0.483871	1.45426	0.686342	0.78405	0.701262	1.07527	3.0914	0.509338	1.00806	0.562641	1.00806	0.672043	0.608643	1.07527	1.24069	1.08329	0	0.733138									Lys
R7WC39	HORVU1Hr1G072640	HORVU.MOREX.r3.1HG0073600	tetratricopeptide repeat protein				chr1	498512017	498516380	Balanced				1.4474		1.0654				1.53155	0.849698	0.664653	1.21341	0.771357	1.04901	0.788126	0.830816	0.704935	0.938146	1.25881	0.807981	0.849698	0.965089	1.51057	1.08761	0.929584	0.811652	1.27818	1.0986	Ala
A0A1D5SWS7	HORVU1Hr1G074330	HORVU.MOREX.r3.1HG0075240	fructose 1,6-bisphosphate 1-phosphatase				chr1	507638477	507642208	Balanced				1.3443		1.094				1.1058	1.59236	1.21019	0.99196	0.745358	1.2385	0.969261	1.11465	1.00849	0.938652	0.796178	1.03688	0.928875	0.61925	0.660978	1.18896	0.979912	0.998194	0.244978	1.06157		Cys
F2ECB2	HORVU1Hr1G075150	HORVU.MOREX.r3.1HG0076120	patellin-3-like				chr1	509976593	509979975	Balanced				-1.0714						2.10067	0.367107	0.675477	2.35912	0.749836	0.571056	0.383068	0.367107	1.39501	0.788314	0.611845	0.409794	1.89672	0.571056	0.58183	0.744004	0.960127	1.4246	0.790692	0.400481	Ala			Glu
W5G328	HORVU1Hr1G076610	HORVU.MOREX.r3.5HG0439040	Eukaryotic translation initiation factor				chr1	514922336	514929393	Balanced					-1.2073	-1.137				1.04765	1.34698	0.775862	1.02459	0.458547	1.16739	0.843328	1.50862	1.04167	0.998185	1.25718	1.05253	1.12249	1.13745	1.05725	0.603448	1.03614	1.22234	0.331565	0.522466								Ile
M8AXH5	HORVU1Hr1G077100	HORVU.MOREX.r3.1HG0077840	X8 domain-containing protein				chr1	516307857	516308705	Balanced				-1.5366	-1.5472	-1.792			-1.1262	1.95313	4.88281	1.25	0.128074	0.49867	1.19358	0.339674	0.78125	0.651042	0.493421	2.27865	0.545058	0.976562	0.868056	0.294811	1.25	1.05168	1.39925	0	1.42045	Ala	Cys
F2ELJ9	HORVU1Hr1G077820	HORVU.MOREX.r3.1HG0078590	Poly [ADP-ribose] polymerase				chr1	518615833	518619967	Balanced				1.2619						1.11707	1.6756	1.34048	1.60418	0.713023	1.06122	1.10736	0.826631	1.34048	0.83251	1.11707	0.654654	1.11707	0.707477	0.83464	0.875782	0.670241	0.900324	0.928026	0.974896		Cys		Glu
F2CUF1	HORVU1Hr1G080370	HORVU.MOREX.r3.1HG0081060	Voltage dependent anion channel				chr1	525281436	525284770	Balanced				1.2582				1.5247		1.48467	0.215517	0.896552	0.452233	0.807043	1.10153	1.04948	0.804598	1.26437	1.01633	0.431034	1.36327	1.22126	0.957854	0.260247	1.05747	2.18833	0.823469	0.265252	0.835946
M0WMM0	HORVU1Hr1G080980	HORVU.MOREX.r3.1HG0081730	HABP4_PAI-RBP1 domain-containing protein				chr1	526785938	526789746	Balanced					-1.171					1.51852	0	1.33333	1.83607	0.567376	2.40741	0.347826	0.177778	1.46667	0.477193	0.666667	0.806202	1.44444	1.03704	1.66038	0.426667	0.564103	0.318408	0.205128	0.888889	Ala			Glu		Gly
F2E9A5	HORVU1Hr1G081380	HORVU.MOREX.r3.4HG0401850	n/a				chr1	527548044	527548858	BD suppressed	-1.3266						2.1329			0.962963	0.833333	1.01333	0.655738	0.794326	0.814815	1.04348	0.933333	0.4	0.926316	1.33333	1.36434	1.83333	1.25926	1.0566	1.10222	1.48718	0.597015	1.84615	1.05051
M0Z6C2	HORVU1Hr1G081550	HORVU.MOREX.r3.1HG0082380	Malate dehydrogenase				chr1	527951866	527954521	Balanced				-1.0577		-1.1921				1.70565	0.626566	0.75188	1.02716	0.693222	1.1139	0.54484	1.00251	1.12782	0.949743	0.626566	0.699423	1.04428	0.696185	0.614744	1.26984	1.10854	1.49628	0	0.531632	Ala
F2DTX8	HORVU1Hr1G081940	HORVU.MOREX.r3.3HG0287070	Glycosyltransferase				chr1	528354225	528355649	Balanced					1.2781					1.43275	0.789474	1.13684	1.03538	0.940649	1.08187	1.00686	0.350877	0.877193	1.17452	1.31579	0.636475	1.44737	0.584795	0.834161	0.870175	0.850202	1.50825	0.97166	0.510367
R7W2H0	HORVU1Hr1G084700	HORVU.MOREX.r3.1HG0085240	RuvB-like helicase				chr1	534275191	534281504	Balanced					1.4341					1.22549	0.989819	0.950226	1.48357	0.288823	1.19407	0.590203	1.28205	1.05581	1.07168	1.13122	0.52615	0.989819	1.19407	0.939127	0.754148	0.913679	1.21564	0	0.822707
F2DRI6	HORVU1Hr1G087380	HORVU.MOREX.r3.1HG0087590	protein DMP4-like				chr1	539136628	539137839	Balanced	1.3976		1.51	-1.5464		-1.6588				2.04737	0.996016	1.19522	0.326563	1.35628	0.996016	1.38576	0.863214	0.132802	0.880688	0.830013	0.277958	1.24502	1.10668	1.20274	0.903054	1.07263	1.54605	0.612933	0.482917	Ala
M0VC70	HORVU1Hr1G087800	HORVU.MOREX.r3.1HG0088250	alpha-hordothionin				chr1	540194243	540445073	Balanced				-1.7684	-1.3957					1.04428	7.04887	1.05263	0.739554	0.319949	1.35756	0	0.125313	1.00251	1.34547	1.56642	1.39885	0.469925	0.626566	0.851185	0.802005	0.867553	1.23443	0	0.911369		Cys
B8YM21	HORVU1Hr1G087820	HORVU.MOREX.r3.1HG0088140	Beta purothionin				chr1	540278113	540279396	Balanced	1.0309			-3.2011	-2.1702					1.02124	6.89338	1.47059	0.96432	0.312891	1.12337	0	0.122549	1.10294	1.39319	1.53186	1.19699	0.459559	0.816993	0.693674	0.980392	0.565611	1.09745	0	0.891266		Cys
F2DI94	HORVU1Hr1G089380	HORVU.MOREX.r3.1HG0089480	Subtilisin-like protease				chr1	543801190	543806492	Balanced				1.3114				1.7035		1.40009	1.17608	1.10215	0.528821	0.657744	1.1014	1.28565	1.03047	0.806452	0.749859	0.840054	1.03151	1.28808	0.78405	0.532562	1.2724	1.26654	1.14348	1.03391	1.14044
A0A0E0J7V3	HORVU1Hr1G089700	HORVU.MOREX.r3.1HG0089920	3-aminomethylindole N-methyltransferase				chr1	544633161	544644353	CD suppressed						-3.4734	2.4707			1.375	0.875	1.3	1.11475	1.08511	1.18056	1.47826	1.03333	0.616667	1.09474	1.16667	0.860465	0.9375	0.638889	1.0566	0.746667	0.923077	0.80597	0.615385	0.848485
M0YJ06	HORVU1Hr1G089830	HORVU.MOREX.r3.1HG0090140	Salutaridine reductase				chr1	544907085	544909570	Balanced				1.2988	1.063	1.4589		1.6807		1.89063	0.981675	1.25654	1.11578	0.445583	1.23618	0.45527	0.17452	0.4363	1.15734	0.8726	0.852307	0.327225	0.581734	1.58056	0.558464	1.61095	1.32844	1.20822	1.26924	Ala
M0Z9N7	HORVU1Hr1G092670	HORVU.MOREX.r3.1HG0092810	LEA				chr1	551304003	551304950	Balanced				1.1415						1.15741	0.612745	1.56863	1.12504	0.938673	1.02124	1.06564	1.14379	1.47059	0.825593	1.02124	0.455996	1.22549	0.544662	0.739919	0.784314	1.60256	0.731636	0.754148	0.594177			Asp
Q58IJ6	HORVU1Hr1G095430	HORVU.MOREX.r3.1HG0095170	UDP-glucose 4-epimerase				chr1	558414419	558419333	Balanced				1.1894		1.6471				1.25905	1.06232	1.1898	0.975247	0.602736	1.2197	0.862175	0.75543	0.991501	1.04369	0.590179	0.988207	0.826251	0.629525	1.069	0.679887	0.980606	1.39529	1.08956	1.45935
M0XSL0	HORVU2Hr1G001600	HORVU.MOREX.r3.2HG0096600	Pyruvate dehydrogenase				chr2	3328286	3391422	Balanced				1.5273	1.4011	1.2808		1.6038		1.61236	1.14562	0.936864	1.00164	1.04	1.01833	1.15116	0.644942	0.814664	0.857541	1.10319	0.615734	1.73965	0.792034	1.38339	0.950441	0.704998	0.911937	0.626665	0.740604	Ala
F2DEF4	HORVU2Hr1G012440	HORVU.MOREX.r3.2HG0106640	Dihydrolipoamide acetyltransferase		transferase activity, transferring acyl groups		chr2	26196947	26200188	Balanced				1.6378	1.1034	1.6491				1.32275	0.62004	1.03175	1.00833	0.591017	1.01962	1.20773	0.793651	0.859788	1.19048	0.578704	0.645995	1.57077	0.992063	1.12309	1.11111	0.839438	1.18455	0.610501	0.420875
M0Z5B5	HORVU2Hr1G013570	HORVU.MOREX.r3.2HG0107800	PWWP domain-containing protein				chr2	29517203	29518511	BD suppressed	-1.1953		-1.7572							1.73611	0.344669	1.69118	1.08486	0.860451	1.1489	0.639386	0.582108	1.16422	0.677245	0.153186	0.427497	1.45527	0.765931	1.42203	1.32353	0.671663	0.713345	0.707014	0.779857	Ala		Asp
F2EE17	HORVU2Hr1G017770	HORVU.MOREX.r3.2HG0112010	Vacuolar-sorting receptor				chr2	44844014	44851292	Balanced	1.2321			-1.4213		-1.0509				1.05639	2.80549	1.12219	0.919832	0.875471	1.16029	1.24688	0.581879	0.789692	0.708754	0.987116	0.898916	1.27286	1.03907	1.1763	0.864505	1.15097	1.00495	1.43871	0.906824		Cys
W5C7Y2	HORVU2Hr1G020690	HORVU.MOREX.r3.2HG0114930	Nuclear protein				chr2	57310120	57313861	Balanced				1.0826						1.5129	0.334821	1.25	1.52225	0.417933	0.843254	0.931677	0.684524	2.2619	1.18421	1.04167	0.747508	0.63244	0.644841	0.707547	0.97619	0.892857	0.666311	0.412088	0.649351	Ala			Glu					Lys
B5A496	HORVU2Hr1G023590	HORVU.MOREX.r3.2HG0117660	Beta-glucosidase				chr2	70639937	70643037	Balanced				1.0205	1.6345	1.4311		1.5893		1.17332	0.613949	1.29666	0.579729	1.00322	1.33704	1.02503	0.982318	0.687623	0.641092	1.06418	1.23361	1.18697	0.927745	1.14913	0.681074	0.680066	1.0263	1.96464	2.02417
M0XY17	HORVU2Hr1G023820	HORVU.MOREX.r3.2HG0117920	Pectinesterase				chr2	71812910	71818481	Balanced				2.4652	2.2843	2.8038	-2.1794		3.5479	1.06209	1.10294	1.23529	0.289296	1.18899	1.83824	1.27877	0.735294	0.441176	0.588235	0.857843	1.02599	0.857843	1.47059	0.943396	0.745098	1.24434	1.36084	2.0362	1.06952						Gly
Q96465	HORVU2Hr1G028760	HORVU.MOREX.r3.2HG0122620	Subtilisin-chymotrypsin inhibitor				chr2	98126743	98126961	Balanced		2.2986							-2.6064	0.816993	1.83824	1.47059	1.2054	0	0.816993	0	1.47059	2.45098	0.464396	0.612745	0.341997	1.22549	0.408497	0.832408	0.588235	0.848416	2.4144	2.26244	0		Cys							Lys
F2DU41	HORVU2Hr1G029480	HORVU.MOREX.r3.2HG0123490	nsLTP		lipid binding		chr2	105283548	105285816	Balanced				1.0647	1.2561	1.3037		2.041		3.05074	2.89017	0.346821	0.18952	0.122986	1.20424	0	0.192678	0.674374	1.15607	0.481696	0.537707	2.5289	0.160565	0.327189	1.69557	1.22277	0.603917	0	1.22613	Ala	Cys
F2D2N1	HORVU2Hr1G029870	HORVU.MOREX.r3.2HG0123880	Phospho-2-dehydro-3-deoxyheptonate aldolase				chr2	108478220	108481684	Balanced	1.0171									1.36612	0.768443	1.22951	0.9742	0.959191	0.996129	1.24733	0.751366	0.751366	0.949094	1.62227	1.09607	1.15266	0.853825	1.35323	0.68306	1.18222	0.856374	0.945776	0.496771
F2EKA8	HORVU2Hr1G030820	HORVU.MOREX.r3.2HG0124810	alanine aminotransferase				chr2	114313382	114319007	Balanced				2.0873		1.7467				1.54598	1.12208	0.933573	1.2067	0.840368	1.04728	1.01475	0.867744	0.807899	0.888217	1.04728	0.626279	1.3091	1.04728	0.948477	1.10114	0.794089	0.884268	0.276205	1.14248	Ala
W5BJN8	HORVU2Hr1G038740	HORVU.MOREX.r3.2HG0133340	Aquaporin				chr2	183517995	183520951	Balanced			1.0893			-1.2137				2.34674	0.862069	0.827586	0.282646	1.17388	1.58046	0.749625	1.26437	0.574713	0.871143	1.00575	0.481155	0.933908	0.478927	0.585556	0.551724	1.06101	1.2352	1.32626	1.35841	Ala					Gly
F2E8K5	HORVU2Hr1G044340	HORVU.MOREX.r3.2HG0112560	Peroxidase				chr2	231223951	231225303	BD suppressed				1.9255	1.0329	1.7771		1.7824		2.08555	1.79712	1.08626	0.157126	0.74774	1.15371	0.555633	0.532481	0.425985	0.975282	0.798722	1.41169	0.798722	1.06496	0.904214	1.49095	1.41312	1.00138	0.245761	0.484074	Ala	Cys
M0VN24	HORVU2Hr1G045340	HORVU.MOREX.r3.2HG0139380	Isocitrate lyase				chr2	237275202	237277530	BD suppressed			-1.1539	1.742	1.0269	2.1807			2.7901	1.77875	0.657895	1.12281	1.00661	1.00784	0.925926	1.22044	0.438596	0.760234	0.757156	1.38889	0.611995	0.694444	1.16959	1.25786	0.888889	1.45074	1.04739	1.75439	0.637959	Ala
Q7XZK3	HORVU2Hr1G056360	HORVU.MOREX.r3.2HG0149410	Thioredoxin				chr2	355976418	355985821	Balanced				1.335	1.1562	1.1763	-1.0129	1.7076		1.76554	1.58898	1.69492	1.11142	1.26217	1.05932	1.10538	1.12994	1.55367	0.44603	1.41243	0.394166	0.706215	0.235405	0.319795	0.451977	1.14081	1.51783	0.65189	0.513611	Ala	Cys	Asp						Lys
W5BAW0	HORVU2Hr1G060010	HORVU.MOREX.r3.2HG0194750	Peroxisomal (S)-2-hydroxy-acid oxidase				chr2	399551034	399565738	Balanced		-1.0082								1.54321	0.50813	1.19241	0.977387	0.634262	0.978621	0.589136	1.03884	0.677507	1.05548	1.69377	0.630239	0.790425	0.752785	1.48285	0.722674	1.04232	1.29434	0.833854	0.82122	Ala
W5C2F4	HORVU2Hr1G061710	HORVU.MOREX.r3.2HG0154580	phospholipase A-2-activating protein				chr2	416925492	416944024	Balanced				-2.0809		-2.6723				1.03154	0.994695	1.51194	0.782711	0.705457	1.03154	1.32626	0.906278	0.972591	1.07497	0.884173	0.771081	0.773652	0.957854	0.600571	1.27321	1.14772	1.1679	1.5303	0.683225			Asp
F2E3N4	HORVU2Hr1G067750	HORVU.MOREX.r3.2HG0160560	Peptidylprolyl isomerase				chr2	474749267	474752598	CD dominant				-3.1611	-4.3492		2.2546		-1.6424	1.0847	0.53056	1.42615	1.92045	0.650219	1.0847	0.295268	0.594228	2.17883	0.875704	0.778155	0.67122	0.848896	0.707414	0.576609	0.588568	1.01215	1.14031	1.0448	0.874621				Glu					Lys
W5BXE7	HORVU2Hr1G068670	HORVU.MOREX.r3.2HG0161410	Acyl carrier protein		acyl-[acyl-carrier-protein] desaturase activity; metal ion binding		chr2	483269137	483272928	Balanced				2.8677	3.011	2.3406				1.31094	0.637755	1.32653	1.12914	0.868432	0.708617	0.998225	0.552721	0.935374	0.886144	1.4881	0.652587	1.11607	1.34637	1.25144	0.816327	1.07928	0.951873	1.37363	1.23686
M0VQ86	HORVU2Hr1G069710	HORVU.MOREX.r3.2HG0162620	Auxin response factor				chr2	491104875	491105560	Balanced				1.2582		1.1647				1.4881	0.223214	1.14286	0.468384	1.36778	0.793651	0.931677	0.714286	0.654762	1.35338	0.892857	0.415282	1.04167	0.694444	1.07817	1.14286	0.755495	1.65245	1.0989	0.865801
A0A1D6RJ07	HORVU2Hr1G071540	HORVU.MOREX.r3.2HG0164650	CBS domain containing protein				chr2	510204747	510223628	BC dominant	-3.0148	-3.3267			-3.6647	-3.9765				0.782473	1.23239	1.12676	0.785038	0.779143	1.01721	0.734844	1.22066	0.422535	1.48258	0.938967	0.655093	0.997653	1.56495	1.16928	1.01408	1.02925	1.09313	1.08342	0.597525
M0UGW6	HORVU2Hr1G077710	HORVU.MOREX.r3.2HG0170930	Small HSP				chr2	562417221	562418198	BD suppressed	-1.1994			-2.1153	-3.3147	-2.6126	2.2632	-2.9682		1.80041	0.578704	1.66667	1.36612	0.689519	1.41461	0.805153	0.771605	0.771605	0.779727	0.964506	0.215332	0.868056	0.514403	1.83438	0.617284	0.445157	1.38198	1.4245	0.140292	Ala		Asp
F2ELE1	HORVU2Hr1G085270	HORVU.MOREX.r3.2HG0178010	Endochitinase				chr2	616918562	616919740	Balanced						-1.3531	1.0476			1.59465	3.47222	0.592593	0.607165	0.945626	2.21193	0.483092	0.308642	0.617284	0.506823	0.771605	1.55039	0.771605	0.925926	0.978337	0.740741	1.1396	0.829187	1.1396	1.57127	Ala	Cys				Gly
M0YIM1	HORVU2Hr1G087390	HORVU.MOREX.r3.2HG0179950	Polyadenylate-binding protein				chr2	627650341	627655017	Balanced						-1.2728				1.22239	0.379363	0.940819	0.820916	0.839441	1.15916	0.395857	0.480526	0.91047	0.734766	2.08649	1.09398	1.61229	2.10757	1.00209	1.01163	0.729544	1.08713	0.116727	0.96565
F2E8J4	HORVU2Hr1G090750	HORVU.MOREX.r3.2HG0183360	bifunctional alpha-amylase/subtilisin inhibitor				chr2	645396406	645396928	BD suppressed		1.1829	-1.4604							1.29357	1.22549	1.27451	0.64288	0.730079	1.36166	2.13129	0.653595	0.571895	0.928793	0.612745	0.455996	1.53186	0.544662	1.38735	1.04575	0.942685	0.951127	1.13122	1.03981							His
M0W4E4	HORVU2Hr1G091440	HORVU.MOREX.r3.2HG0184020	(+)-neomenthol dehydrogenase				chr2	648064375	648066772	Balanced	1.3765		1.1554	-1.3303		-1.1092				1.31198	0.610749	1.04235	1.28157	0.831658	1.31198	0.849738	0.92291	0.814332	0.994343	0.814332	0.984774	0.67861	0.63337	1.10626	0.781759	1.56602	0.92372	0.751691	0.789656
Q9ZT14	HORVU2Hr1G092080	HORVU.MOREX.r3.2HG0184580	C13 endopeptidase NP1				chr2	651056023	651060215	CD suppressed		-2.2574	2.3878	3.9569	4.0873	1.6995				0.979995	1.36861	1.50852	0.917395	0.776518	0.979995	1.26944	0.851582	1.2571	0.69151	1.62206	1.13167	1.16586	1.01379	0.68861	0.908354	0.748643	0.980499	0.935804	1.40087			Asp
F2CVU7	HORVU2Hr1G092190	HORVU.MOREX.r3.2HG0184620	hsp70-Hsp90 organizing protein				chr2	651377631	651380961	Balanced				-3.0722	-2.6113	-3.0446	1.2491	-1.5039	-1.8527	1.81992	0.646552	1.37931	1.44149	0.623624	0.742337	0.524738	0.517241	1.58046	0.852995	1.07759	1.0425	1.2931	1.67625	1.17111	0.551724	0.629973	0.463201	0.265252	1.09718	Ala								Lys
N1R4K1	HORVU2Hr1G094390	HORVU.MOREX.r3.2HG0186680	H15 domain-containing protein				chr2	664807738	664808383	BD suppressed				-1.1171	-1.9496					3.19665	0	0.31746	0.910747	0.337724	0.440917	0.345066	0.529101	4.2328	0.501253	0.992063	0.18457	1.32275	0.220459	0.898473	0.740741	0.763126	0.829187	0	0.2405	Ala								Lys
Q673G1	HORVU2Hr1G100300	HORVU.MOREX.r3.7HG0716840	Ent-kaurene oxidase				chr2	690497078	690500473	Balanced				-1.0422						1.24163	0.649688	1.28898	1.15879	0.840448	0.664126	0.994305	0.658351	1.0395	0.941022	1.7325	0.531838	0.996188	0.808501	1.21602	0.831601	1.27939	1.14811	1.27939	1.071
M0VH97	HORVU2Hr1G101670	HORVU.MOREX.r3.2HG0193410	V-type proton ATPase				chr2	694205389	694207492	Balanced				1.5468	1.2197	1.0802	-1.0788	1.7291		2.14646	0	0.727273	1.78838	0.193424	0.378788	0.395257	0.909091	1.21212	0.76555	1.13636	1.05708	0.378788	3.0303	1.71527	0.606061	1.04895	0.814111	0	0.275482	Ala			Glu
K3YYP4	HORVU2Hr1G102370	HORVU.MOREX.r3.2HG0194000	AAA_11 domain-containing protein				chr2	696384061	696386592	CD suppressed	2.3057		2.0123	-4.1106	-1.8049	-3.8172			-3.0238	0.751767	2.28349	0.97429	1.08698	0.748568	0.657796	1.23551	1.24041	0.992332	1.43864	0.620207	1.2273	0.704781	0.563825	0.919141	1.35318	0.780681	1.03003	0.624545	0.697093		Cys
A0A0D3QEC2	HORVU2Hr1G103040	HORVU.MOREX.r3.2HG0194690	Polyphenol oxidase				chr2	699028359	699034193	CD suppressed			1.5081							1.31944	1.5625	1.62	0.770492	0.93617	0.972222	1.13043	0.466667	0.433333	0.873684	0.958333	0.697674	1.72917	0.777778	1.5283	0.68	1.19231	1.07463	1.38462	0.848485		Cys	Asp
M0Y565	HORVU2Hr1G105760	HORVU.MOREX.r3.2HG0197010	Glyceraldehyde-3-phosphate dehydrogenase				chr2	707494114	707494446	Balanced	-2.8336	1.1094	-3.943							3.0303	0	0.727273	1.78838	0	1.51515	3.16206	0.151515	1.9697	0	1.51515	0	1.13636	1.0101	0.857633	0.606061	0.874126	0.678426	0	0.550964	Ala			Glu		Gly	His		Lys
F2EE62	HORVU2Hr1G105790	HORVU.MOREX.r3.2HG0197040	n/a				chr2	707552854	707553659	Balanced				1.748	1.5261	1.5076				1.66192	3.73932	0.854701	0.700574	0.727405	0.949668	1.85805	1.1396	0.854701	0.899685	1.06838	0	1.24644	0.474834	1.29011	0.797721	0.986193	1.14811	0	0.777001	Ala	Cys					His
F2EEH9	HORVU2Hr1G107480	HORVU.MOREX.r3.2HG0198710	nsLTP		lipid binding		chr2	711811470	711812279	BD suppressed	-1.8773		-1.5055	3.4654	1.588	3.0936			4.1868	2.73029	4.2735	0.512821	0.140115	0.545554	1.4245	0.371609	0.569801	0.854701	0.62978	1.4245	0.795071	0.712251	0.237417	0.645057	1.7094	0.821828	1.40324	0	0.259	Ala	Cys
F2DDK8	HORVU2Hr1G107750	HORVU.MOREX.r3.2HG0104080	Glycosyltransferase				chr2	712422359	712423902	Balanced				1.1177		1.0987				1.87529	0.527426	0.801688	1.21049	0.763085	1.20136	1.00899	0.21097	0.316456	1.1992	0.703235	0.34344	1.45042	0.703235	1.31359	1.01266	0.851996	1.57441	1.29828	0.383583	Ala
K3ZSB9	HORVU2Hr1G109380	HORVU.MOREX.r3.2HG0200640	Carboxypeptidase				chr2	716480226	716484046	BD suppressed						1.6405	-1.9436		2.6418	1.25534	1.08173	1.15385	0.725095	1.10475	1.17521	1.17057	0.865385	0.801282	1.03239	0.801282	1.16279	1.32212	0.373932	0.907112	1.17949	0.702663	0.803674	1.18343	1.22378
M8BMS7	HORVU2Hr1G111640	HORVU.MOREX.r3.2HG0202670	Plasma membrane ATPase				chr2	723652544	723658856	Balanced				1.1061						1.25599	0.525762	0.988433	1.06876	1.00678	1.06613	0.685777	1.38451	1.034	1.05152	1.05152	0.855892	0.788644	0.876271	0.892804	0.757098	1.0313	1.20847	1.29418	0.446101
M0ZD30	HORVU2Hr1G113460	HORVU.MOREX.r3.2HG0204520	Cysteine proteinase				chr2	728830440	728834083	Balanced	1.0398				1.1496		-1.3895			1.58085	2.66768	1.17886	1.1662	0.518941	1.2421	0.530223	0.779133	0.846883	0.599059	0.846883	1.13443	1.10095	0.677507	0.920387	1.08401	0.938086	0.728067	1.09443	1.35501	Ala	Cys
M0V9A9	HORVU2Hr1G114260	HORVU.MOREX.r3.2HG0205130	glycerol kinase		glycerol kinase activity		chr2	731302774	731306944	BC suppressed		2.8518				2.8365		3.1372		1.5142	1.05733	1.09023	0.986072	0.639898	1.40977	0.980713	0.93985	0.877193	1.02889	0.93985	0.743137	0.626566	0.67878	0.70932	0.977444	1.19289	1.09415	1.73511	0.626566	Ala
F2CZ63	HORVU2Hr1G115360	HORVU.MOREX.r3.2HG0206030	n/a				chr2	734470842	734471694	Balanced						1.2055	1.0421			2.60417	5.02232	0.714286	0.58548	0.569909	0.992063	0.388199	0.595238	1.6369	0.56391	1.86012	0.830565	0.558036	1.24008	0.505391	0.595238	0	1.99893	0.686813	0	Ala	Cys							Lys
Q673G5	HORVU2Hr1G118350	HORVU.MOREX.r3.2HG0208900	GA oxidase				chr2	742246104	742249081	Balanced	1.5861		1.1207	-1.4001						1.4217	0.164042	1.20735	1.20477	0.893505	1.23943	1.93997	0.48119	0.524934	0.966984	1.20297	0.671428	1.47638	0.58326	1.23805	0.629921	0.807591	1.25357	1.41328	0.795355							His
W5B757	HORVU2Hr1G118550	HORVU.MOREX.r3.2HG0209020	DUF3700 domain-containing protein				chr2	742775033	742775924	BC dominant	-2.1315	-1.1289		1.3075			-1.2548			1.94655	1.6572	1.36364	0.434675	1.2089	1.47306	0.988142	0.441919	0.505051	0.717703	1.26263	0.792812	1.18371	0.841751	1.21498	1.0101	0.655594	1.01764	0.874126	0.688705	Ala	Cys
Q6PWL8	HORVU2Hr1G120530	HORVU.MOREX.r3.2HG0211090	vacuolar defense protein				chr2	748969429	748970797	Balanced					-1.0608					2.25904	2.63554	1.3253	0.0987557	0.512689	1.42236	1.04767	0.60241	0.301205	0.570704	0.502008	1.12076	0.753012	1.33869	1.25028	0.562249	1.27433	0.989031	2.31696	1.46039	Ala	Cys
M0UYA9	HORVU2Hr1G122260	HORVU.MOREX.r3.2HG0212810	ATI				chr2	752906333	752907230	Balanced	2.5648		1.7154	-3.862	-1.2972	-3.0126			-2.0175	1.35501	3.81098	0.853659	0.59976	0.259471	1.18564	0	0.50813	0.50813	0.706033	2.28659	0.567215	1.39736	1.35501	0.920387	1.05691	0.703565	1.54714	1.87617	1.4782		Cys
M0VFV9	HORVU2Hr1G122280	HORVU.MOREX.r3.2HG0212830	Serpin				chr2	752961012	752961635	BC suppressed	2.872	1.0278	1.8443	-3.8813	-1.0092	-2.8535			-1.8842	0.951294	4.28082	1.09589	1.01055	0.14573	1.33181	0.595593	0.799087	0.228311	1.00937	0.856164	0.637146	1.28425	0.951294	1.42156	1.00457	0.922023	1.32897	0.52687	1.03778		Cys
F2D5S9	HORVU2Hr1G124540	HORVU.MOREX.r3.2HG0214830	SKP1-interacting partner				chr2	758674366	758675575	CD suppressed		-1.9975								1.54703	1.39233	0.940594	0.527512	0.842637	1.54703	0.860956	0.247525	0.49505	1.38093	0.825083	0.287819	2.06271	0.275028	1.40108	1.08911	0.666413	0.9236	2.47525	0.450045	Ala					Gly
Q42839	HORVU2Hr1G126740	HORVU.MOREX.r3.2HG0217120	Chitinase				chr2	764571056	764573990	Balanced	1.1725			-1.4794		-1.2022		-1.5072	-3.3669	1.46419	3.2003	0.903614	0.395023	0.83312	1.75703	0.392876	0.65261	0.100402	0.570704	0.62751	0.770524	1.38052	1.50602	1.13662	0.923695	1.33225	0.899119	1.62187	1.55166		Cys				Gly
F2DC47	HORVU3Hr1G003050	HORVU.MOREX.r3.3HG0221300	Glutamate decarboxylase				chr3	7765335	7768948	Balanced				1.0506						1.33766	0.896516	1.14754	1.24295	0.828392	0.939208	0.801853	1.0929	1.12705	0.905953	1.10997	1.14373	0.853825	0.569217	0.734612	0.819672	0.788146	1.22339	1.26103	1.05564
F2E789	HORVU3Hr1G003540	HORVU.MOREX.r3.3HG0221900	alpha-glucosidase				chr3	9091764	9096195	BD suppressed	-1.2174		-1.4131			1.0884				1.29844	0.787815	1.17647	0.6027	0.983372	1.22549	1.18743	0.577731	0.542717	0.984078	0.962885	0.928278	1.53186	0.816993	1.10988	0.672269	1.17162	1.14449	1.45443	1.3369
A0A0E0JDK1	HORVU3Hr1G004360	HORVU.MOREX.r3.3HG0222680	leucine-rich repeat protein				chr3	11332667	11337625	Balanced					1.2978					1.18056	0.5	1.06	1.13115	0.744681	1	1.56522	0.55	0.9	0.894737	1.29167	0.976744	1.39583	1	1.18868	0.626667	1.03846	1.25373	1.15385	0.909091							His
M8C5C1	HORVU3Hr1G006530	HORVU.MOREX.r3.3HG0225040	Small HSP				chr3	15708139	15708947	CD suppressed	1.4663		2.2334	-2.8063	-1.34	-3.5734	2.2684		-2.6261	1.19573	0	1.45695	1.62849	1.12724	0.827815	0.575871	0.551876	1.766	0.418264	0.551876	0.924072	1.10375	0.367918	1.24953	0.794702	0.764137	1.97687	1.52827	0				Glu					Lys
M0W7K2	HORVU3Hr1G007500	HORVU.MOREX.r3.3HG0226130	Small HSP				chr3	17950645	17951586	CD suppressed	1.5983		2.5065	-1.3256		-2.2338				1.2963	0	1.33333	2.0765	1.2766	0.648148	0.57971	0.444444	1.66667	0.421053	0.277778	0.930233	1.11111	0	1.25786	0.888889	0.769231	1.99005	1.53846	0				Glu					Lys
M0X8I7	HORVU3Hr1G012530	HORVU.MOREX.r3.3HG0229720	leucine-rich repeat protein				chr3	27032906	27041185	BD suppressed				-1.8208	-2.3482					1.04901	3.02115	1.20846	0.693378	0.449958	0.755287	0.91948	1.00705	0.956697	1.84449	0.377644	1.12415	0.377644	1.09097	0.855042	1.1279	0.871485	0.901835	0.929584	0.64085		Cys								Leu
P01086	HORVU3Hr1G012970	HORVU.MOREX.r3.3HG0230270	ATI				chr3	28033288	28033911	BD dominant	4.991		5.1974	-6.823	-1.832	-7.0294			-5.9426	1.59722	4.25	0.68	0.672131	0.574468	0.944444	0.869565	0.683333	0.333333	1.06316	1.125	0.627907	1.41667	1.5	1.15094	0.813333	1.03846	0.910448	0.538462	1.42424	Ala	Cys
F2E8I0	HORVU3Hr1G014120	HORVU.MOREX.r3.3HG0231410	Ricin B-like lectin				chr3	32215742	32218299	Balanced						1.0214				1.23551	0.575153	2.02454	0.905159	0.261063	2.25801	2.1339	0.255624	0.460123	0.419761	0.639059	0.570695	1.78937	0.511247	1.73631	0.449898	0.707881	0.68675	1.41576	2.04499			Asp			Gly	His
F2CV01	HORVU3Hr1G014730	HORVU.MOREX.r3.3HG0231900	Translocon-associated protein subunit beta				chr3	34082548	34084820	Balanced				-1.01	-1.0124	-1.2238				2.23086	0.647668	0.621762	0.849401	0.881931	0.647668	0.450552	0.431779	1.46805	1.19989	0.215889	0.240993	1.18739	0.575705	0.879851	1.38169	0.79713	1.392	0.79713	0.942063	Ala
M0YRF3	HORVU3Hr1G018550	HORVU.MOREX.r3.3HG0235710	Pyruvate decarboxylase				chr3	48526839	48529886	BD suppressed						1.0787				1.53732	1.9084	0.725191	0.907271	1.05571	1.08673	1.07866	0.954198	0.795165	0.863801	0.556616	1.4202	1.19275	0.954198	0.72015	0.86514	0.770699	1.13934	0.880799	0.925283	Ala	Cys
A0A1D5WUX5	HORVU3Hr1G019820	HORVU.MOREX.r3.3HG0236880	Fe2OG dioxygenase domain-containing protein				chr3	57805547	57809769	Balanced	1.1142		1.3553	-1.2597		-1.5008			-1.2389	0.802094	1.32979	1.45897	1.2457	0.905387	0.802094	1.05722	0.759878	0.810537	0.991841	0.886525	0.989609	1.26646	1.0976	0.974938	1.09422	0.701426	1.04342	0.935235	1.28949
M0XBR1	HORVU3Hr1G019850	HORVU.MOREX.r3.3HG0236930	Cytokinin dehydrogenase				chr3	58407699	58410314	Balanced						1.0595				1.91939	0.239923	1.22841	0.629307	0.81676	1.33291	1.16832	0.639795	0.543826	1.11122	0.639795	0.624916	0.99968	0.693112	0.9778	0.793346	0.996604	1.34643	1.32881	1.04694	Ala
F2CU44	HORVU3Hr1G020390	HORVU.MOREX.r3.3HG0237580	Small HSP				chr3	63344074	63345273	BD suppressed				-1.0574		-1.9001		-1.2796		1.20027	0.385802	1.48148	1.41672	0.394011	1.37174	0.536769	0.514403	1.13169	0.844704	2.05761	0.143554	1.67181	0.857339	1.63056	0.246914	0.949668	1.47411	0	0.561167
M0WBF8	HORVU3Hr1G022510	HORVU.MOREX.r3.3HG0239860	Aspartic proteinase Asp1				chr3	80236536	80238496	Balanced				1.9141				2.6375		1.59236	1.59236	1.18896	0.591695	0.858292	1.35645	0.369242	0.424628	0.353857	0.938652	0.61925	0.444379	1.41543	0.648738	0.921364	1.38712	1.46987	1.45768	0.163319	0.836389	Ala	Cys
F2EDQ0	HORVU3Hr1G022640	HORVU.MOREX.r3.5HG0433160	Hydrolase				chr3	81335123	81336950	Balanced				1.6646		1.5185				2.04118	1.39776	1.21406	0.995129	0.679763	1.55307	1.38908	0.266241	0.479233	0.80713	0.931842	0.668698	1.46432	0.177494	1.14534	0.638978	0.430081	1.5736	1.72032	0.774518	Ala					Gly
F2DEP9	HORVU3Hr1G023260	HORVU.MOREX.r3.3HG0240560	prefoldin				chr3	86178490	86182598	Balanced				-2.0733	-2.3183	-2.0377		-1.5905		1.55473	0	0.746269	1.71275	0.158781	0.310945	0.324465	1.1194	2.11443	1.17832	1.24378	1.21486	0.310945	2.48756	0.985638	0.895522	0.143513	1.11383	0	0.452284	Ala			Glu					Lys
F2DHN9	HORVU3Hr1G024500	HORVU.MOREX.r3.2HG0139310	glutathione S-transferase				chr3	94783386	94784310	BD suppressed			-1.0211	1.5483		1.8123				1.88889	0.25	0.96	1.31148	0.93617	1.83333	0.695652	0.333333	0.466667	1.26316	0.5	0.27907	1.41667	0.444444	1.43396	0.373333	0.615385	1.19403	1.53846	0.848485	Ala					Gly
F2CUF4	HORVU3Hr1G027610	HORVU.MOREX.r3.3HG0245010	protein DJ-1 homolog B-like				chr3	119622789	119627361	Balanced					-1.3112					2.07346	1.03673	0.805687	1.2431	0.65544	1.05319	0.721203	0.671406	0.987362	1.09753	1.28357	0.606194	1.03673	0.526593	0.938925	0.600316	0.956981	1.4501	0.364564	0.574465	Ala
A0A0D3EL31	HORVU3Hr1G028060	HORVU.MOREX.r3.3HG0245400	GDSL esterase/lipase				chr3	123047369	123051371	BD dominant	4.2493		3.6023	-6.7994	-2.5502	-6.1525	1.4357	-2.3673	-5.2362	1.11111	1.8125	1.1	0.590164	1.48936	1.27778	1.08696	0.8	0.616667	0.884211	0.75	0.883721	1.52083	0.722222	0.924528	0.92	0.903846	1.10448	0.923077	1.15152		Cys
N1QX44	HORVU3Hr1G029160	HORVU.MOREX.r3.3HG0246370	Mannosyltransferase				chr3	133500519	133553991	CD suppressed					2.8966					1.02603	1.23874	0.612613	0.708906	1.72513	0.850851	1.33177	0.630631	0.600601	1.38454	0.525526	0.796145	0.900901	0.550551	0.917899	1.39339	0.796951	1.0757	1.2474	1.8564					Phe
T1M2Q3	HORVU3Hr1G029440	HORVU.MOREX.r3.3HG0246770	cell division control protein				chr3	135914645	135917089	Balanced				1.2801	1.082	1.1012				1.26103	1.1034	1.51324	1.40574	0.885407	0.980804	0.932069	1.0929	0.98781	0.876087	1.26103	0.791812	0.945776	0.700574	1.30862	0.588483	0.994277	0.997534	0.291008	0.534984			Asp
M0UNI9	HORVU3Hr1G031850	HORVU.MOREX.r3.3HG0249400	DREPP family protein				chr3	160128310	160130097	CD suppressed			1.0432	3.0454	3.139					1.45609	0.252016	0.725806	1.65256	0.772135	0.728047	0.876578	1.00806	1.94892	0.679117	0.504032	0.656414	1.76411	0.560036	0.532562	1.07527	1.16315	1.08329	0.310174	0.366569				Glu					Lys
W5CU52	HORVU3Hr1G035720	HORVU.MOREX.r3.3HG0253990	zinc finger CCCH domain-containing protein				chr3	199267083	199272971	Balanced				1.2488		1.4596			2.7341	1.07066	2.14133	0.385439	0.807386	0.592282	1.69522	1.39652	0.28551	0.571021	0.698749	1.24911	0.697176	2.63205	1.07066	0.727243	1.31335	0.905946	0.607242	0.65887	1.88177		Cys				Gly
A0A1D5VPN7	HORVU3Hr1G045480	HORVU.MOREX.r3.3HG0263100	3-dehydroquinate dehydratase				chr3	299420640	299471486	Balanced				1.4112	1.3531	1.4186				1.39147	1.15955	1.22449	0.912437	0.710536	1.18532	0.967976	0.896722	0.989487	1.01553	1.08225	0.776632	0.927644	0.566893	0.945146	0.742115	0.999001	1.41223	0.142714	1.0682
F2DQA4	HORVU3Hr1G045480	HORVU.MOREX.r3.3HG0263100	bifunctional 3-dehydroquinate dehydratase/shikimate dehydrogenase				chr3	299420804	299471287	CD suppressed					1.3556					0.992063	1.4881	1.36054	1.05944	0.506586	0.992063	0.887311	0.907029	0.963719	1.14572	1.41723	0.55371	1.27551	0.755858	0.898473	0.770975	1.2428	1.31993	0.261643	0.824572
F2CU93	HORVU3Hr1G052320	HORVU.MOREX.r3.3HG0269810	ASPARTIC PROTEASE IN GUARD CELL				chr3	379532735	379534528	Balanced						1.0152				1.86314	1.52439	1.13821	0.36652	0.994638	1.60908	0.265111	0.304878	0.271003	0.962773	0.50813	0.519947	1.22798	0.733966	1.53398	1.27371	1.09443	1.27412	0.156348	0.80069	Ala	Cys				Gly
F2DG78	HORVU3Hr1G054090	HORVU.MOREX.r3.3HG0271570	acyl transferase 5-like		transferase activity, transferring acyl groups other than amino-acyl groups		chr3	399269095	399271685	BD suppressed			-2.0807			1.7796			3.0609	1.51038	1.32979	1.22931	1.00763	1.10658	1.08353	0.513927	0.669819	0.70922	0.796317	0.591017	0.274891	1.97006	0.591017	0.98131	0.72498	0.954719	1.69366	0.727405	0.788022	Ala
M0W433	HORVU3Hr1G057090	HORVU.MOREX.r3.3HG0274780	Carbonic anhydrase				chr3	427503282	427507099	Balanced			1.3112	-1.2264		-1.6025			-1.2135	1.23762	2.16584	1.08911	1.21733	1.36929	1.10011	0.645717	0.577558	1.56766	0.729547	0.825083	0.690767	0.928218	0.687569	0.467028	0.594059	0.952018	1.62554	0.761615	1.05011		Cys							Lys
F2DTB9	HORVU3Hr1G057370	HORVU.MOREX.r3.3HG0246150	heme-binding protein 2				chr3	430590413	430592533	BD suppressed			-1.0291	1.6445		1.8382			2.709	2.18969	0.844595	1.17117	0.738443	1.05425	0.938438	0.195848	0.525526	0.600601	0.663822	1.31381	0.628536	1.21997	0.875876	1.10488	1.02102	0.779626	1.41186	1.386	1.092	Ala
M8CM30	HORVU3Hr1G064290	HORVU.MOREX.r3.3HG0281440	Phytochrome-associated serine/threonine protein phosphatase 1				chr3	490788461	490795983	BC suppressed	2.7641									0.595238	1.96429	1.48571	1.31148	0.972644	1.38889	1.11801	0.761905	0.666667	0.87218	1.30952	1.06312	0.892857	0.952381	1.07817	0.533333	0.989011	1.19403	1.31868	0.952381		Cys
F2CSS7	HORVU3Hr1G064470	HORVU.MOREX.r3.3HG0281620	Endochitinase				chr3	491894615	491895847	Balanced					1.2438			1.6869		1.43229	3.32031	1	0.256148	0.99734	1.90972	0.679348	0.520833	0.364583	0.493421	0.520833	1.01744	1.43229	1.30208	0.884434	1.04167	1.20192	0.839552	1.44231	1.32576		Cys				Gly
F2ELT5	HORVU3Hr1G070850	HORVU.MOREX.r3.3HG0288030	Malic enzyme				chr3	535464969	535470008	Balanced				1.1811						1.47138	0.702247	0.930979	1.13149	0.785492	1.11468	0.767674	0.93633	0.882825	1.09825	0.93633	0.709246	0.96977	1.20385	1.09028	0.94168	0.802568	0.95829	0.61736	1.02145
F2DAD6	HORVU3Hr1G071120	HORVU.MOREX.r3.3HG0288370	chaperone protein				chr3	538150650	538154544	Balanced				-3.8175	-3.8851	-2.6835				1.50438	0.136761	1.33479	1.45281	0.395735	1.0637	0.951384	0.692925	0.875274	1.16319	0.95733	0.559768	0.729395	1.21566	1.69275	0.598104	0.715368	1.42069	0.168322	0.530469	Ala
M0WAL0	HORVU3Hr1G071370	HORVU.MOREX.r3.3HG0288690	Phytocyanin domain-containing protein				chr3	539947849	539948847	BD suppressed	-1.039			2.3417	1.3027	1.7756	-1.1834	2.0013		1.6121	0.837054	1.16071	1.09778	0.854863	1.30208	0.194099	0.446429	0.372024	0.845865	0.744048	0.519103	1.5811	0.372024	1.26348	1.60714	0.429258	1.33262	2.06044	0.676407	Ala
M8BWJ2	HORVU3Hr1G072900	HORVU.MOREX.r3.3HG0289920	calcyclin-binding protein-like				chr3	549893893	549898749	Balanced						-1.1769				1.03842	0.584112	1.58879	1.22568	0.497117	0.908619	0.406339	0.778816	1.94704	0.885391	1.75234	0.652032	1.36293	0.259605	0.969847	0.872274	0.808771	1.04617	1.43781	0.708015			Asp						Lys
M0YAU8	HORVU3Hr1G073020	HORVU.MOREX.r3.3HG0290090	phosphoenolpyruvate carboxylase				chr3	551157822	551162461	Balanced					-1.1565					1.05196	0.686059	1.1416	1.36762	0.840788	0.823271	1.04997	0.768386	0.841566	1.2248	1.00622	0.587139	1.12056	1.18917	1.40836	0.761068	1.05548	0.868326	1.18213	0.931377
A0A1D5VPK3	HORVU3Hr1G073020	HORVU.MOREX.r3.3HG0290090	phosphoenolpyruvate carboxylase				chr3	551155550	551162659	Balanced		1.2764		-2.6687	-1.7853	-1.3923		-1.1416		1.11111	0.769231	1.21026	1.3451	0.851064	0.783476	0.981048	0.803419	0.957265	1.24157	0.982906	0.548599	1.02564	1.19658	1.39332	0.752137	1.02564	0.811328	1.10454	0.901321
N1QSY3	HORVU3Hr1G073780	HORVU.MOREX.r3.3HG0290880	Alpha-1,4-glucan-protein synthase				chr3	555352769	555355130	Balanced					1.4799					0.821596	1.76056	1.74648	0.646502	1.13875	0.978091	0.61237	1.07981	1.31455	0.919199	1.40845	0.851621	1.40845	0.86072	0.744087	0.525822	0.758397	0.882909	1.73348	1.45113		Cys	Asp
Q8LPD5	HORVU3Hr1G074040	HORVU.MOREX.r3.3HG0291100	Glutathione S transferase				chr3	556701735	556704983	Balanced					1.0923			1.4792		1.70335	1.47406	1.13208	1.00526	0.602168	0.589623	1.23052	0.550314	1.17925	1.39027	0.786164	0.767881	1.08097	0.655136	0.533998	0.691824	0.907112	1.26725	1.45138	1.28645	Ala
F2E2J6	HORVU3Hr1G074620	HORVU.MOREX.r3.3HG0291580	lysosomal Pro-X carboxypeptidase				chr3	558954099	558957766	Balanced						1.1825				1.18893	0.851167	1.20623	0.924922	1.20043	1.24297	1.01506	0.713359	0.486381	1.0854	1.05383	0.769161	1.37808	0.648508	1.06453	1.16732	0.561209	0.784018	1.79587	1.29702
F2DHC4	HORVU3Hr1G077000	HORVU.MOREX.r3.1HG0067550	Universal stress protein				chr3	571141508	571142417	Balanced						-1.0331				2.20126	0.943396	1.73585	0.927931	0.562023	0.943396	1.64069	0.503145	0.628931	0.675273	0.628931	0.351031	1.49371	0.733753	0.996796	1.25786	0.507983	1.29541	0.580552	0.686106	Ala		Asp				His
M0YAL0	HORVU3Hr1G083090	HORVU.MOREX.r3.3HG0299460	polypyrimidine tract-binding protein				chr3	601470320	601474633	BD suppressed	-2.663		-2.1012	2.4449		1.8831				1.07323	0.852273	0.863636	0.85693	0.82205	0.789141	1.67984	1.13636	0.681818	0.933014	0.757576	1.32135	0.94697	2.0202	0.814751	1.21212	1.00524	0.983718	0	1.10193							His
R7W304	HORVU3Hr1G083780	HORVU.MOREX.r3.3HG0300320	Sorting nexin-2				chr3	605212796	605218321	Balanced				-1.2295		-1.2046				1.13533	0.340599	1.08992	2.0101	1.44936	0.529821	0.947755	0.817439	1.7257	1.03255	0.908265	0.633673	0.624432	1.21102	1.13105	0.944596	0.523999	0.650697	0.419199	0.825696				Glu					Lys
T2DPK9	HORVU3Hr1G085420	HORVU.MOREX.r3.3HG0301750	Alpha-1,4 glucan phosphorylase				chr3	612728435	612731559	BD suppressed						1.0022				1.30208	0.525841	1.17788	1.12311	0.946195	0.918136	0.888378	0.88141	1.22196	0.936235	0.951522	1.06216	0.876402	0.968216	1.0205	0.769231	0.901442	0.896958	1.57175	1.20192
F2DYT5	HORVU3Hr1G086500	HORVU.MOREX.r3.1HG0073350	mediator of RNA polymerase II transcription subunit				chr3	617386588	617389674	Balanced				-1.0583	-1.0395	-1.0583	1.2322			1.22171	0.675154	1.41975	1.36612	0.722354	1.17884	0.402576	1.08025	1.36317	0.730994	1.22171	1.18432	0.835905	0.943073	0.844398	0.576132	1.27612	1.01345	0.356125	0.654695
M0VF46	HORVU3Hr1G088270	HORVU.MOREX.r3.3HG0304500	Cysteine proteinase				chr3	624282130	624283293	Balanced					1.2351					1.68475	1.29438	1.36095	1.01853	0.818331	1.35602	1.41497	0.493097	1.08481	0.498287	0.862919	0.82565	0.616371	0.821828	1.11645	0.946746	0.739645	1.10395	1.59308	1.1655	Ala
Q673G6	HORVU3Hr1G089980	HORVU.MOREX.r3.3HG0306160	GA oxidase				chr3	630544689	630548197	Balanced	1.7759		1.7852							1.44757	1.40845	1.40845	0.877396	1.25862	1.17371	1.59216	0.28169	0.422535	1.09711	0.586854	0.720603	1.23239	0.704225	1.38188	0.600939	0.866739	1.30334	1.30011	0.768246							His
A0A077RY90	HORVU3Hr1G090190	HORVU.MOREX.r3.3HG0306460	Thiamine thiazole synthase				chr3	630892700	630894156	BD dominant	6.3849		6.165	-8.4221	-2.0373	-8.2023		-1.0231	-6.6311	1.27383	1.29438	0.946746	0.873024	0.629485	1.02728	0.900437	1.18343	0.690335	0.716288	1.72584	0.82565	0.986193	0.657462	0.893156	1.26233	1.42239	1.45721	0.455166	0.44827
M0XMW5	HORVU3Hr1G091320	HORVU.MOREX.r3.3HG0307490	Stearoyl-[acyl-carrier-protein] 9-desaturase		acyl-[acyl-carrier-protein] desaturase activity; metal ion binding		chr3	635115456	635117317	BD suppressed			-1.4766		-1.7089					1.69018	0.661376	1.32275	1.17096	0.675447	0.845091	1.15022	0.440917	0.485009	0.891117	1.76367	0.36914	1.10229	0.881834	1.84686	0.705467	0.966626	1.22404	1.4245	0.801667	Ala
M0Z3Q4	HORVU3Hr1G091790	HORVU.MOREX.r3.3HG0308040	cysteine proteinase				chr3	636514020	636515490	BD suppressed		1.5098	-2.5646			2.5384	1.1686			1.65968	1.57233	1.25786	0.979482	0.602168	1.4413	0.410172	0.471698	0.733753	0.628931	1.17925	0.877578	1.04822	0.873515	0.77133	1.04822	0.786164	1.50192	1.45138	0.952925	Ala	Cys
F2CXT3	HORVU3Hr1G092680	HORVU.MOREX.r3.3HG0308840	retinal dehydrogenase				chr3	639127159	639130926	Balanced						1.0277				1.52778	0.75	1.36	0.754098	1.02128	1.30556	0.782609	0.8	1.16667	0.736842	1.5	0.837209	1.16667	0.666667	0.566038	0.533333	1.15385	1.40299	0.615385	0.969697	Ala
F2EDK4	HORVU3Hr1G092860	HORVU.MOREX.r3.2HG0137420	n/a				chr3	640370054	640371236	Balanced				-2.3837	-2.7006	-1.5911		-1.1742		1.69205	1.26904	1.01523	1.0818	0.864024	1.41004	0.882807	0.338409	0.338409	1.60299	0.634518	0.354149	1.58629	0.423012	1.91553	0.947547	0.390472	0.606107	0.780945	0.61529	Ala									Leu
M0WJV7	HORVU3Hr1G093400	HORVU.MOREX.r3.3HG0309580	RRM domain-containing protein				chr3	641974831	641976413	Balanced					1.0913	1.2061		1.6937		1.57077	0.372024	0.833333	0.78064	1.51976	3.80291	0.258799	0.198413	0.396825	0.56391	0.744048	0.692137	0.372024	0.661376	1.34771	1.26984	0.572344	0.533049	0.457875	0.721501	Ala				Phe	Gly
T1N5M9	HORVU3Hr1G096210	HORVU.MOREX.r3.3HG0312140	Exostosin domain-containing protein				chr3	652303489	652305417	Balanced				-1.9171	-1.4636	-1.5177				1.03542	1.12468	1.18252	0.800708	1.31269	0.96401	1.11769	0.899743	0.771208	0.974158	0.96401	0.896754	2.08869	1.07112	0.970073	0.616967	0.840419	0.80574	1.77971	0.934798
F2DJ52	HORVU3Hr1G096830	HORVU.MOREX.r3.3HG0312580	Carboxypeptidase				chr3	654554173	654558826	Balanced					1.2799					1.19684	1.25251	0.921844	0.689904	0.938046	1.55867	1.30696	0.634603	0.801603	0.864888	0.668003	0.838887	1.169	0.668003	0.604984	1.17568	1.002	1.04687	1.84985	1.57892						Gly
M0YF53	HORVU3Hr1G097180	HORVU.MOREX.r3.3HG0312910	Tropinone reductase				chr3	655280840	655281769	Balanced				1.0711						2.442	1.37363	0.805861	1.14094	0.389681	1.37363	0.477783	0.671551	0.30525	0.886832	1.221	0.681489	0.457875	0.508751	1.45138	0.927961	0.915751	1.47614	0.845309	0.555001	Ala
M0X0I4	HORVU3Hr1G098360	HORVU.MOREX.r3.3HG0314000	AB hydrolase-1 domain-containing protein				chr3	658334670	658337829	Balanced				-1.263						1.67715	1.88679	1.28302	0.989793	0.642312	1.04822	1.31255	0.440252	0.81761	1.07249	2.83019	0.351031	1.10063	0.419287	1.068	0.654088	0.725689	1.23909	0.870827	0.686106	Ala	Cys
A0A1D5WI60	HORVU3Hr1G098660	HORVU.MOREX.r3.3HG0314250	spermatogenesis related protein				chr3	659535315	659543398	Balanced				1.1684				1.5395		1.33415	1.07759	1.23153	1.11039	0.890892	0.957854	1.12444	0.636289	1.02627	0.907441	1.18021	0.830565	1.3085	0.718391	0.906218	1.06732	0.473664	1.04772	1.13679	1.34348
F2D3W3	HORVU3Hr1G100350	HORVU.MOREX.r3.1HG0089050	xylanase inhibitor				chr3	663296021	663297690	Balanced				1.0901	1.0411	1.3387				2.13675	1.86104	0.992556	0.244071	0.633546	1.48194	0.647319	0.248139	0.537634	1.14928	0.82713	0.692481	1.80935	0.620347	0.795917	0.727874	1.24069	1.40736	0.572628	0.676743	Ala	Cys
Q8S3U1	HORVU3Hr1G105600	HORVU.MOREX.r3.3HG0319100	Beta-1,3-glucanase II				chr3	669152289	669153812	Balanced	1.3713									2.07917	0.187126	0.778443	0.392657	1.01924	1.33067	0.130174	0.898204	0.548902	0.724866	0.873253	1.87996	0.998004	0.998004	0.790871	1.03792	0.921234	1.11717	0.460617	1.45164	Ala
F2CU27	HORVU3Hr1G108610	HORVU.MOREX.r3.3HG0321560	Beta-galactosidase				chr3	675863044	675871699	Balanced				-1.8196		-1.9757				0.841751	1.16979	1.4082	0.891266	0.853339	1.00267	1.82128	0.816993	0.683304	0.853739	0.816993	1.16072	1.3369	0.742721	0.924898	1.14082	0.702729	1.11741	2.39956	0.999298							His
F2E994	HORVU3Hr1G111080	HORVU.MOREX.r3.3HG0323980	Alpha-amylase/subtilisin inhibitor				chr3	682644531	682645579	Balanced				3.3017	2.933	2.47	-3.0124			0.894134	2.6824	1.20172	0.703581	0.821843	0.953743	1.11961	0.500715	0.572246	1.12943	1.25179	0.598862	1.3412	1.3114	1.29565	0.686695	1.32057	1.28115	0.660284	1.04045		Cys
M0YZF1	HORVU3Hr1G111740	HORVU.MOREX.r3.3HG0324900	Ubiquitin-fold modifier 1				chr3	684467361	684469845	Balanced				1.0838	1.2433		-2.4094		-2.6284	1.6835	0	0.606061	0.827952	1.71932	1.82379	0.439174	0.841751	1.17845	0.637959	0.420875	0.704722	1.6835	0.841751	0.571755	0.942761	0.971251	1.35685	0	0	Ala				Phe	Gly
F2EAF6	HORVU3Hr1G113120	HORVU.MOREX.r3.3HG0326310	Pathogenesis-related protein				chr3	687764626	687766158	Balanced						1.0205				2.47336	2.99658	1.23288	0	0.43719	1.14155	0.595593	0.456621	0.456621	0.720981	0.856164	1.43358	0.856164	1.71233	1.03386	0.365297	1.31718	0.817829	2.63435	1.45289	Ala	Cys
P93180	HORVU3Hr1G113620	HORVU.MOREX.r3.3HG0326880	Pathogenesis-related protein				chr3	688794127	688795251	CD suppressed				2.335	2.5704		-1.3546	2.3424		2.47336	2.99658	1.23288	0	0.58292	1.14155	0.595593	0.456621	0.570776	0.793079	0.856164	1.43358	0.856164	1.52207	0.904627	0.365297	1.31718	0.817829	2.63435	1.24533	Ala	Cys
M7ZH19	HORVU3Hr1G113820	HORVU.MOREX.r3.3HG0327170	Bifunctional polymyxin resistance protein				chr3	689247504	689251817	Balanced				2.1765	2.37					1.00748	1.29534	0.932642	1.35904	0.826811	0.971503	0.56319	0.993092	1.07945	0.927188	0.863558	0.903723	1.67314	0.503742	1.2709	0.759931	1.14587	0.889336	0.79713	0.942063
F2D241	HORVU3Hr1G116450	HORVU.MOREX.r3.3HG0329950	Pectin acetylesterase				chr3	695918456	695922317	BD suppressed	-1.0587		-1.8069	1.3317		2.0799				1.01546	2.35849	1.22642	0.695948	0.953432	1.212	0.615258	0.589623	0.668239	1.11718	0.687893	1.09697	1.27752	0.851677	1.246	1.10063	0.771045	0.915235	1.99565	0.786164		Cys
F2DNP3	HORVU4Hr1G002650	HORVU.MOREX.r3.4HG0333410	Thaumatin-like protein				chr4	5073727	5074962	Balanced				1.8087	1.6761	2.0501		2.0376		1.49022	4.29185	1.03004	0.211074	1.00447	1.66905	0	0.572246	0.643777	0.587305	0.536481	1.09791	1.52003	1.07296	0.647826	0.858369	1.65071	0.832746	0.990426	1.1705		Cys				Gly
F2CTA2	HORVU4Hr1G004800	HORVU.MOREX.r3.4HG0334980	tetratricopeptide repeat protein				chr4	10547954	10549098	Balanced				1.145						2.66831	1.23153	1.37931	1.13058	1.04811	0.957854	0.856714	0.246305	0.246305	1.08893	1.23153	0.572803	0.718391	1.09469	1.85891	0.394089	0.568397	0.73524	0.757863	1.04493	Ala
K4AJH9	HORVU4Hr1G005380	HORVU.MOREX.r3.4HG0335360	Germin-like protein	manganese ion binding; nutrient reservoir activity			chr4	12256558	12258042	Balanced				-1.1197		-1.0142				1.12293	0.531915	0.851064	0.767353	1.08646	1.30024	0.925069	0.496454	0.496454	1.20941	0.70922	1.38545	1.77305	0.472813	0.642312	1.07801	1.14566	1.52429	0.327332	0.644745
P93599	HORVU4Hr1G005380	HORVU.MOREX.r3.4HG0335360	Germin-like protein	manganese ion binding; nutrient reservoir activity			chr4	12256558	12258042	Balanced				-1.5174		-1.0157				0.914837	0	0.359281	0.883479	1.40145	1.49701	0.781047	0.698603	0.798403	1.13457	1.2475	1.39256	1.49701	0.332668	0.67789	1.03792	1.38185	1.51935	0.460617	0.181455
F2DKF3	HORVU4Hr1G007550	HORVU.MOREX.r3.4HG0337200	inactive receptor kinase				chr4	19887247	19890599	Balanced					1.0972					1.6766	0.838301	0.804769	0.781804	0.570758	1.24193	0.51837	0.571287	0.422255	1.30206	0.745156	0.762486	1.6766	0.786554	1.23724	1.31148	1.06041	1.00096	0.573197	0.406449	Ala
K7WMZ6	HORVU4Hr1G007610	HORVU.MOREX.r3.4HG0337240	Glutamine synthetase				chr4	20172876	20175861	Balanced		1.015								1.18938	0.86326	1.10497	1.13214	0.470201	1.64979	0.720634	1.19705	0.828729	0.552486	0.690608	0.963639	1.32366	0.537139	1.19879	0.773481	1.00935	0.824606	2.12495	1.42307						Gly
F2CQH5	HORVU4Hr1G008270	HORVU.MOREX.r3.4HG0337820	UDP-glucose 6-dehydrogenase				chr4	22383974	22387389	Balanced				-1.0831		-1.0894				1.35995	1.30208	1.25	0.956284	0.842199	0.868056	0.452899	1.21528	1.35417	0.657895	0.78125	1.21124	0.911458	0.810185	0.589623	0.833333	0.921474	1.49254	1.44231	0.820707
F2EIQ4	HORVU4Hr1G010540	HORVU.MOREX.r3.4HG0339860	STS14 protein-like			embryo development ending in seed dormancy	chr4	31892278	31893595	Balanced				1.1781	1.2014	1.3215			3.1373	3.76157	2.27865	0.3125	0.256148	0.221631	0.868056	1.13225	0	0.520833	0.657895	0.434028	0.847868	0.976562	2.02546	0.884434	0.972222	1.20192	0.777363	2.00321	1.26263	Ala	Cys
W5EPR0	HORVU4Hr1G010650	HORVU.MOREX.r3.4HG0339930	Endoplasmic reticulum oxidoreductin				chr4	32274750	32279968	Balanced				-1.3824		-1.0189				0.946276	2.47253	1.18681	1.26103	0.748188	0.854701	0.57334	0.586081	0.952381	1.17987	0.641026	1.17557	1.0989	1.221	1.0367	0.879121	0.760778	0.852878	1.52156	1.2654		Cys
M0Z0Z8	HORVU4Hr1G011280	HORVU.MOREX.r3.4HG0340560	CBS domain containing protein				chr4	34775270	34779258	Balanced				1.0958		1.0311				1.01626	0.304878	1.07317	0.79968	0.415153	1.01626	1.06045	1.30081	1.21951	0.616175	2.03252	0.453772	0.609756	1.35501	0.920387	1.43089	0.938086	1.74736	0.750469	0.443459
M0UEE6	HORVU4Hr1G013480	HORVU.MOREX.r3.4HG0342810	Serpin				chr4	47133356	47135087	BD dominant	2.7388		2.8336	-3.217		-3.3117			-2.7953	1.42361	0.3125	0.95	0.942623	1.2234	0.972222	1.08696	0.75	0.916667	1.18421	0.729167	0.813953	0.78125	1.45833	0.518868	1.26667	1.00962	1.23134	0.576923	0.454545
A0A1D5YR68	HORVU4Hr1G013480	HORVU.MOREX.r3.4HG0342850	Serpin				chr4	47133356	47135087	Balanced				-1.4038		-1.4694				1.57035	0.157035	0.904523	0.94736	1.28301	0.907314	0.764693	0.879397	0.837521	1.19016	0.523451	0.70118	0.942211	1.39587	0.663696	1.20603	1.06301	1.08753	0.579822	0.685244	Ala
M0W9B2	HORVU4Hr1G014460	HORVU.MOREX.r3.4HG0343550	Aspartic proteinase nepenthesin				chr4	53028570	53030134	Balanced				1.2566	1.2516	1.6896		1.4284		1.44101	1.51766	0.927152	0.687584	0.939364	1.22639	1.63163	0.331126	0.588668	0.999187	1.65563	0.410699	1.14974	1.28771	1.20788	1.08904	1.01885	1.18612	0.339616	0.602047		Cys					His
M0Y7H8	HORVU4Hr1G015170	HORVU.MOREX.r3.4HG0344210	Small HSP				chr4	57578754	57579856	Balanced				-2.678	-3.209	-2.8449		-3.6138	-2.4142	1.87688	0.241313	1.00386	1.39249	0.328596	0.858001	1.34296	0.3861	0.965251	0.772201	0.804376	0.448954	1.20656	0.536251	1.67553	1.13256	0.965251	1.4983	1.188	0.234	Ala
A9U8G2	HORVU4Hr1G016770	HORVU.MOREX.r3.4HG0345740	Alcohol dehydrogenase				chr4	70810541	70813853	Balanced				-1.0789			1.2661			1.13603	2.1438	0.897098	1.25438	1.0105	1.39255	1.37662	0.747581	1.18734	0.722122	1.4292	0.674971	1.04442	0.439754	0.597401	0.492524	1.16704	1.73276	0.60889	0.479731		Cys
Q94L27	HORVU4Hr1G016810	HORVU.MOREX.r3.4HG0345760	Alcohol dehydrogenase				chr4	70913153	70916368	Balanced				1.28		1.0762				1.20932	2.30871	0.844327	1.21113	1.17891	1.39255	1.2619	0.923483	1.14336	0.527704	1.53914	0.920415	1.09938	0.366461	0.696968	0.562885	1.1163	1.53586	0.60889	0.319821		Cys
M0US36	HORVU4Hr1G017390	HORVU.MOREX.r3.4HG0347380	Aspartic proteinase Asp1				chr4	76088022	76091003	Balanced				1.7684	1.5722	1.5024		1.5559		1.12803	1.74492	0.862944	0.291254	0.972027	1.16328	0.331053	0.634518	1.18443	1.04194	0.634518	1.00342	1.37479	1.12803	0.430993	1.25212	1.26904	1.13645	0.976181	1.46131		Cys
W5ETU1	HORVU4Hr1G019570	HORVU.MOREX.r3.4HG0349070	Fructose-bisphosphate aldolase				chr4	94602390	94605682	CD suppressed			1.0886	1.3597	1.6488					1.78981	0.64433	0.56701	1.22528	0.493529	1.07388	0.224115	0.730241	0.902062	0.976668	1.18127	1.07888	1.12758	1.14548	0.826687	0.927835	1.04084	1.03862	1.38779	1.09341	Ala
W5ETW5	HORVU4Hr1G021270	HORVU.MOREX.r3.4HG0350900	UDP-glucose 6-dehydrogenase				chr4	107800709	107803772	BD suppressed					-1.1075					1.24421	1.30208	1.375	0.853825	0.842199	0.896991	0.543478	1.21528	1.35417	0.701754	0.868056	1.11434	0.868056	0.983796	0.550314	0.805556	1.12179	1.36816	1.44231	0.820707
W5ES17	HORVU4Hr1G022950	HORVU.MOREX.r3.4HG0352710	Vacuolar-sorting receptor				chr4	122274429	122279821	Balanced				-1.1668	-1.0414	-1.1292				1.24444	3.7	1.376	1.10164	0.714894	1.15556	0.626087	0.773333	1.30667	0.623158	0.8	1.04186	0.966667	0.844444	0.754717	0.576	0.953846	0.955224	1.72308	1.21212		Cys
W5EEI3	HORVU4Hr1G026030	HORVU.MOREX.r3.4HG0356120	Calcium-binding protein CBP				chr4	154662629	154665794	Balanced					-1.1331					1.14329	0.571646	0.97561	0.54978	1.03788	2.32893	0.397667	0.304878	0.863821	0.641849	0.50813	0.425411	2.60417	1.18564	0.517717	1.21951	0.879456	0.54605	0.234522	2.03252						Gly
W5ERQ0	HORVU4Hr1G026720	HORVU.MOREX.r3.4HG0356810	alpha-L-arabinofuranosidase				chr4	161213587	161219652	Balanced				1.0196	1.0756		-2.1741			1.16093	0.949848	1.09422	0.822164	1.16407	1.07649	0.72684	0.785208	0.785208	0.927852	1.01317	1.23701	0.854863	0.802094	0.659517	1.37791	1.11059	0.998049	1.98737	0.875012
M0VNU5	HORVU4Hr1G040520	HORVU.MOREX.r3.6HG0547430	seed maturation protein				chr4	311368967	311369404	BD suppressed	-1.6306		-1.7189	2.8057	1.175	2.8939			4.2225	1.76768	7.38636	0.727273	0.447094	0.580271	1.0101	1.97628	0.454545	1.06061	0.861244	1.89394	0.634249	1.70455	0.505051	0.51458	0.848485	0.699301	0.678426	0.699301	0.550964	Ala	Cys					His
F2D284	HORVU4Hr1G043910	HORVU.MOREX.r3.4HG0346720	disulfide-isomerase				chr4	350262817	350266613	Balanced				-1.7795	-1.1241	-1.834				1.70565	0.487329	1.36452	1.46998	1.3272	0.812216	1.01704	0.779727	1.49448	0.820765	0.243665	0.725328	1.29955	0.758068	0.367796	0.675763	0.637277	1.22196	0.59979	1.00419	Ala
F2CPQ3	HORVU4Hr1G048330	HORVU.MOREX.r3.5HG0441980	n/a				chr4	390094961	390095783	Balanced				1.0852						1.18564	2.66768	0.853659	0.39984	0.648677	1.35501	2.12089	0.50813	1.01626	0.962773	0.762195	0.567215	1.39736	1.18564	0.575242	1.05691	1.17261	1.27412	0.938086	0.739098		Cys					His
F2CWX2	HORVU4Hr1G050810	HORVU.MOREX.r3.4HG0379100	hydroxyacylglutathione hydrolase				chr4	415096602	415114648	BC dominant	-1.7529	-1.3858		1.5477						1.07666	1.93798	0.930233	1.46143	0.659739	1.02283	1.34816	0.904393	1.35659	0.734394	1.13049	0.721111	0.888243	0.968992	0.51192	0.620155	1.49076	1.21486	0.894454	1.05708		Cys
M8BDX3	HORVU4Hr1G051320	HORVU.MOREX.r3.2HG0111450	Ricin B-like lectin				chr4	420742631	420744020	Balanced						1.066				1.15409	1.96991	1.37536	0.845507	0.792538	1.27348	2.11785	0.477555	1.14613	0.542905	0.95511	1.33271	1.13419	0.716332	0.810942	0.496657	0.88164	1.32575	2.86533	0.781454		Cys					His
M0Z4Q7	HORVU4Hr1G054200	HORVU.MOREX.r3.4HG0382720	Universal stress protein				chr4	451207983	451208780	BD suppressed			-1.0614			1.1086				1.73611	1.86012	1.78571	0.68306	0.506586	1.07474	0.517598	0.496032	0.992063	1.00251	0.744048	0.830565	0.868056	0.330688	0.898473	0.793651	0.572344	1.95451	0.457875	1.08225	Ala	Cys	Asp
M0X0Y4	HORVU4Hr1G055690	HORVU.MOREX.r3.4HG0384240	Gamma interferon inducible lysosomal thiol reductase				chr4	467561425	467564472	Balanced					2.2902				3.1647	1.10229	2.48016	1.11111	0.9758	0.591017	1.10229	1.38026	0.661376	0.859788	1.12782	0.661376	1.1997	1.4881	0.881834	0.748727	0.529101	0.381563	1.42146	0.915751	1.56325		Cys
W5DWP8	HORVU4Hr1G055800	HORVU.MOREX.r3.4HG0384310	Gamma interferon inducible lysosomal thiol reductase				chr4	468835722	468837933	CD suppressed	2.5671		3.2083	-2.9593		-3.6005				1.35202	2.48894	1.23894	0.942986	0.470721	1.10619	1.92382	0.368732	0.884956	1.25757	0.553097	0.720313	1.10619	0.983284	0.751378	0.530973	0.680735	1.18875	1.0211	1.87718		Cys					His
F2DH57	HORVU4Hr1G056050	HORVU.MOREX.r3.4HG0384560	Pyruvate decarboxylase				chr4	470931236	470934337	Balanced				1.2421		1.3431				1.58141	1.85644	0.891089	0.946816	0.807528	1.26054	1.14794	0.880088	0.770077	0.833768	0.687569	1.15128	1.20325	0.733407	0.622704	0.792079	0.952018	1.2561	0.761615	1.05011	Ala	Cys
O23983	HORVU4Hr1G057210	HORVU.MOREX.r3.4HG0385790	Ascorbate peroxidase				chr4	480951329	480954017	Balanced	1.9735		1.8222	-3.1608	-1.1873	-3.0094			-2.2279	1.38889	0.5	1.12	1.37705	0.851064	1.16667	1.21739	0.466667	1.2	1.13684	0.833333	0.372093	1.58333	0.888889	0.90566	0.853333	0.769231	0.835821	0.615385	0.969697
Q945R5	HORVU4Hr1G057210	HORVU.MOREX.r3.2HG0107740	Ascorbate peroxidase				chr4	480951329	480954017	Balanced				-1.1588		-1.3942				1.68186	1.46484	1.25	1.2167	1.08045	1.30208	1.18886	0.390625	0.846354	1.19243	0.651042	0.363372	1.46484	0.868056	0.810731	0.625	0.976562	0.757929	0.600962	0.828598	Ala
M0UJZ7	HORVU4Hr1G057740	HORVU.MOREX.r3.4HG0386090	Glutathione S transferase				chr4	484275834	484277733	Balanced	1.6473	1.381		1.843	3.4903	3.2239			2.8059	1.82899	0.771605	1.23457	1.0794	0.87558	0.514403	0.536769	1.02881	1.16598	1.08295	0.514403	0.669921	1.54321	1.14312	0.854104	0.548697	1.02881	0.675634	0.633112	1.62115	Ala
M0WJU9	HORVU4Hr1G059280	HORVU.MOREX.r3.4HG0387650	seed maturation protein				chr4	496082845	496083111	Balanced				1.2617		1.558			2.8785	1.57828	0.710227	1.36364	1.30402	0.483559	2.36742	0.988142	0	1.13636	0.358852	0.94697	0	1.6572	1.57828	0.857633	0.606061	1.74825	0.848033	0	0.344353	Ala					Gly
M0YX97	HORVU4Hr1G060720	HORVU.MOREX.r3.4HG0389430	Small HSP				chr4	509850028	509850516	Balanced				-1.1937	-1.4723	-1.5289	1.6528		-1.1293	0.879044	0	1.13924	1.76385	1.48128	1.05485	0.550358	0.632911	1.47679	0.532978	0.527426	0.883132	1.18671	0.703235	1.19417	1.35021	0.851996	1.22804	0.97371	0				Glu
M0VDB7	HORVU4Hr1G060760	HORVU.MOREX.r3.4HG0389370	Small HSP				chr4	509917917	509918846	Balanced				-1.5434	-2.2381	-1.9372	1.8732	-1.6897		1.11111	0	1.73333	1.53005	1.13475	1.01852	0.869565	0.555556	1.22222	0.561404	0.555556	0.620155	1.25	0.555556	1.50943	0.8	1.15385	1.39303	1.53846	0			Asp	Glu
F2DEG9	HORVU4Hr1G062440	HORVU.MOREX.r3.4HG0391040	phosphoenolpyruvate carboxylase				chr4	522896189	522900259	Balanced				1.7862	1.5669	1.8657	-1.5062	2.3874	2.668	1.40333	0.928678	1.06984	0.998709	0.758749	1.0525	1.6797	0.990589	1.11441	0.797685	0.928678	1.00211	1.11441	0.577844	0.869102	0.832095	1.42873	0.731853	0.91439	1.03562							His
F2D6M8	HORVU4Hr1G063350	HORVU.MOREX.r3.5HG0489830	Small HSP				chr4	530910255	530911640	Balanced				-3.4633	-3.4953	-1.985	2.2834			1.23208	0.252016	1.37097	1.38815	0.343171	1.06407	0.175316	0.403226	0.336022	0.382003	1.34409	0.656414	1.76411	1.23208	2.58673	0.698925	1.16315	1.56476	1.24069	0.488759
Q9T2L4	HORVU4Hr1G063350	HORVU.MOREX.r3.4HG0392240	Small HSP				chr4	530910255	530911640	BC dominant	-1.7724	-1.0791		-2.443	-4.2154	-3.5222	3.2225	-3.0866	-2.2375	1.70765	0.256148	1.63934	1.07498	0.523195	1.02459	0.17819	0.34153	0.751366	0.64711	2.21995	0.476554	1.4515	1.25228	1.85586	0.874317	0.630517	1.28456	1.57629	0.124193	Ala		Asp
Q9T2L5	HORVU4Hr1G063350	HORVU.MOREX.r3.4HG0392240	Small HSP				chr4	530910255	530911640	BC dominant	-1.7502	-1.1328		-2.3092	-4.0594	-3.442	3.0046	-2.9292	-2.0738	1.71468	0.257202	1.64609	1.0794	0.525348	0.971651	0.178923	0.342936	0.754458	0.606454	2.22908	0.478515	1.37174	1.37174	2.01879	0.877915	0.553973	1.28985	1.58278	0.124704	Ala		Asp
Q0PCF4	HORVU4Hr1G064720	HORVU.MOREX.r3.4HG0393620	Deoxymugineic acid synthase				chr4	541536334	541554092	Balanced			1.1784							1.45833	1.375	1.28	1.19672	0.680851	1.11111	1.08696	0.8	0.8	0.8	1.20833	0.44186	1.0625	0.888889	1.56604	0.6	0.730769	1.19403	1.92308	0.757576
A0A1E5VW98	HORVU4Hr1G065660	HORVU.MOREX.r3.4HG0394460	Protein DETOXIFICATION				chr4	547339994	547342516	Balanced				-3.6579		-2.5484				2.15278	1.4375	0.84	0.508197	0.425532	1.61111	0.652174	0.616667	0.2	1.4	0.916667	0.930233	0.8125	0.555556	1	1.16	1.01923	1.08955	1.15385	0.454545	Ala					Gly
F2CWX3	HORVU4Hr1G066270	HORVU.MOREX.r3.4HG0394980	allene oxide synthase				chr4	551855901	551858769	Balanced						1.1666				1.19781	0.513347	0.985626	0.908877	1.44174	1.11225	0.8035	0.376454	1.23203	1.23203	0.684463	0.573039	1.15503	0.513347	0.85235	0.903491	1.18465	1.34849	0.473859	1.05781
F2DE66	HORVU4Hr1G067650	HORVU.MOREX.r3.4HG0396370	putative methionine--tRNA ligase				chr4	561182488	561188246	Balanced				-1.3463		-1.9813		-2.075	-1.839	1.07505	1.7166	1.04869	1.28937	0.796876	0.797614	0.86848	0.790678	1.47732	0.906761	0.884311	1.13231	1.24844	0.658899	0.683108	0.848939	1.00835	1.04347	1.53654	0.945787		Cys
F2E4P4	HORVU4Hr1G067950	HORVU.MOREX.r3.4HG0396690	Purple acid phosphatase				chr4	564179903	564184379	Balanced				-1.9949	-1.2815	-1.6953			-1.2322	1.12256	1.18859	1.04596	0.779403	0.977847	1.23261	1.03356	0.739567	0.607501	0.717324	0.990491	0.847676	1.18859	1.23261	0.92695	1.03539	1.3105	0.898834	2.19432	1.44071
F2EBM4	HORVU4Hr1G070970	HORVU.MOREX.r3.4HG0399610	Vicilin-like antimicrobial peptides	nutrient reservoir activity			chr4	578442251	578444982	Balanced				1.1505						0.90843	0.545058	1.19186	2.28746	0.618506	1.67555	1.45349	0.532946	1.23547	0.458996	0.666182	0.709843	0.575339	0.888243	1.70031	0.891473	0.754696	0.911142	1.00626	0.528541				Glu		Gly
W5EJM3	HORVU4Hr1G070980	HORVU.MOREX.r3.4HG0399600	COP9 signalosome complex subunit				chr4	578447094	578453500	Balanced						-1.9979	2.5059			1.39237	1.09649	1.35338	1.35585	0.533248	0.45252	0.653808	1.33668	0.918964	1.23994	0.835422	0.699423	0.67878	2.08855	1.08762	0.969089	0.530172	0.86036	0.385579	0.835422
M0VWU1	HORVU4Hr1G072940	HORVU.MOREX.r3.4HG0401530	YTH domain-containing protein				chr4	586907159	586911378	Balanced				1.774	1.7134	1.5763				1.34033	0.0874126	1.00699	0.619053	0.565392	1.41803	0.48647	0.44289	1.04895	0.338609	0.524476	1.49618	1.48601	1.74825	0.554163	1.15618	1.45239	1.00198	0.860678	2.16147
W5EIA3	HORVU4Hr1G075360	HORVU.MOREX.r3.4HG0403790	alanine aminotransferase				chr4	598065181	598068656	CD suppressed			2.7121							1.3048	1.04384	0.793319	0.992505	0.843957	1.65275	1.27076	0.730689	0.939457	0.944951	1.3048	0.63116	1.13083	1.04384	0.905975	0.640223	0.88325	1.1529	0.321182	1.13874						Gly
W5EMF3	HORVU4Hr1G075950	HORVU.MOREX.r3.4HG0404340	Ubiquitin-fold modifier-conjugating enzyme 1				chr4	599519233	599526127	Balanced						-1.1419				1.81159	1.3587	1.19565	0.980043	0.578168	1.05676	1.18147	0.634058	1.08696	0.915332	0.679348	0.631951	1.58514	0.452899	1.12797	0.57971	0.83612	0.811162	2.92642	0.988142	Ala
F2EDM7	HORVU4Hr1G076610	HORVU.MOREX.r3.4HG0404910	n/a				chr4	601131902	601133937	BD suppressed	-1.2821			1.126						1.47493	0.96792	1.32743	1.23314	0.470721	1.16765	1.44286	0.516224	0.479351	1.16442	0.829646	0.56596	0.96792	0.614553	1.46101	0.825959	0.723281	1.22177	2.55276	0.670421
F2D005	HORVU4Hr1G078460	HORVU.MOREX.r3.4HG0406790	Alcohol dehydrogenase				chr4	607602556	607604932	Balanced				1.2946						1.07388	2.41624	0.979381	0.971776	0.987059	1.57503	0.672344	0.945017	1.11684	0.86815	1.18127	0.419564	1.23497	0.930699	0.583544	0.859107	0.842585	1.50023	0.594766	0.234302		Cys				Gly
M0Y227	HORVU4Hr1G081640	HORVU.MOREX.r3.4HG0409620	ATI				chr4	619905096	619905890	Balanced		1.5206		-1.5108						1.70565	4.02047	0.584795	0.671077	0.622123	0.730994	0.508518	0.292398	0.292398	1.23115	1.46199	0.679995	1.94932	1.78687	0.88271	0.779727	0.899685	1.13468	0.899685	1.06326	Ala	Cys
M0ULY1	HORVU4Hr1G081660	HORVU.MOREX.r3.4HG0409660	Alpha-amylase/subtilisin inhibitor				chr4	619967348	619968122	Balanced	1.4147	1.2631		-2.3049		-1.0417				1.26263	4.80769	0.839161	0.802476	0.743937	0.679876	0.304044	0.582751	0.34965	0.956938	1.45688	0.650512	1.89394	1.9425	1.05555	0.745921	1.21033	0.939359	1.61377	0.635728		Cys
W5EJI1	HORVU4Hr1G081800	HORVU.MOREX.r3.4HG0409710	Expansin				chr4	620303154	620305327	Balanced					1.7082			2.1777		1.98413	2.51832	1.02564	0.660542	0.389681	1.27188	0.318522	0.2442	0.42735	1.07962	0.457875	0.255558	1.14469	1.11925	1.38227	1.07448	1.05664	1.25745	1.69062	0.999001	Ala	Cys
W5EKZ6	HORVU4Hr1G082000	HORVU.MOREX.r3.4HG0409880	Metal tolerance protein				chr4	620632886	620635385	BD dominant				-4.6952					-1.1121	1.19732	0.769704	1.23153	1.04983	0.576459	1.23153	3.74813	1.35468	0.533662	0.959295	1.33415	0.515523	0.359195	0.821018	0.604145	1.01806	0.899962	1.24991	1.13679	0.447828							His
M0ZDY0	HORVU4Hr1G082390	HORVU.MOREX.r3.4HG0410290	Knot1 domain-containing protein				chr4	622152658	622153609	Balanced		1.1783	-1.0123	-1.3551	-1.1891					1.52439	6.09756	0	0.9996	1.03788	1.52439	1.59067	0	0.203252	1.02696	1.01626	0.850822	1.01626	0	2.76116	0.650407	0.938086	0.910084	0	0.369549	Ala	Cys				Gly	His
W5F360	HORVU4Hr1G082790	HORVU.MOREX.r3.4HG0410700	Calcium-dependent protein kinase				chr4	623203963	623212732	BD suppressed		1.4024		-1.0444						0.933035	1.07965	1.42035	1.19568	0.735084	1.09298	1.16832	1.18362	0.927703	1.05061	1.19962	0.982011	0.799744	0.85306	1.08644	0.665387	0.996604	1.00266	0.59058	0.930611
W5E6W1	HORVU4Hr1G083840	HORVU.MOREX.r3.4HG0411600	60S ribosomal protein				chr4	626790175	626793869	Balanced						-1.0319				1.38889	1.33929	0.857143	0.351288	0.455927	1.5873	0	1.07143	1.78571	0.526316	2.08333	1.49502	1.19048	0.198413	1.48248	0.666667	0.549451	1.38593	1.0989	0.4329						Gly			Lys
P93852	HORVU4Hr1G084000	HORVU.MOREX.r3.4HG0411700	Methyltransferase				chr4	627060580	627067164	Balanced				1.1861						0.928618	1.2718	1.16279	1.28669	1.05146	1.25161	1.01112	0.678295	1.21124	0.948592	0.968992	0.878853	0.90843	0.484496	0.987275	0.852713	0.838551	0.911142	1.11807	1.58562
A0A1D8MIZ0	HORVU4Hr1G084290	HORVU.MOREX.r3.4HG0412040	ABC transporter				chr4	628104856	628111510	BD suppressed	-1.371			1.4638						1.15278	1.125	1.14	0.836066	0.851064	0.888889	0.652174	1.2	0.8	1.23158	1.125	0.604651	0.8125	1.08333	1.0566	1.13333	0.903846	1.08955	1.23077	0.848485
R7W1Y5	HORVU4Hr1G088210	HORVU.MOREX.r3.4HG0415960	CCR4-NOT transcription complex subunit, cell differnetiation protein				chr4	639950748	639968998	CD suppressed						-2.339			-2.8551	1.09587	1.08122	1.05485	1.00297	0.951611	0.586029	1.19244	0.949367	0.83685	1.19032	1.01969	1.15788	0.993319	1.27754	0.724465	1.2827	0.981824	1.04541	0.616683	0.716021
M0V3P7	HORVU4Hr1G088780	HORVU.MOREX.r3.4HG0416550	Phytocyanin domain-containing protein				chr4	641086962	641088357	Balanced						1.0366				2.36111	0.9375	1.7	0.163934	0.531915	0.902778	0.217391	0.166667	1	1.68421	1.25	0.232558	1.875	0.416667	0.566038	1.33333	0.673077	0.820896	0.769231	0.606061	Ala		Asp							Leu
M0XNU3	HORVU4Hr1G089090	HORVU.MOREX.r3.4HG0416940	HSP 70				chr4	641608354	641613003	Balanced					-1.143					1.38065	0.55638	1.1276	1.24045	0.662921	1.21579	0.193523	1.0633	1.16222	0.749649	0.80366	1.03513	0.74184	1.2364	0.9238	0.791296	1.56928	1.21795	0.228258	0.40464
O81135	HORVU4Hr1G089490	HORVU.MOREX.r3.4HG0417280	LTP		lipid transport		chr4	642543826	642544629	Balanced				2.6237	3.2791	2.3322		3.0254		2.41546	5.43478	0.434783	0.356379	0.231267	1.05676	0.47259	0.362319	0.724638	1.25858	2.26449	0.252781	1.3587	1.20773	1.02543	0.434783	1.25418	0.973394	0	0.658762	Ala	Cys
M0WPC3	HORVU4Hr1G089500	HORVU.MOREX.r3.4HG0417270	nsLTP		lipid transport		chr4	642559204	642559830	Balanced					1.0289	1.0008		1.4577		2.63889	5	0.6	0.491803	0	1.25	1.30435	0.333333	0.5	0.736842	3.33333	0.697674	1.25	1.11111	0.566038	0.533333	0.576923	1.34328	0	0.909091	Ala	Cys
Q84T19	HORVU4Hr1G089510	HORVU.MOREX.r3.4HG0417260	Beta-amylase				chr4	642560530	642564714	BD dominant	5.8965		6.5105	-5.7913		-6.4054			-5.4141	1.06438	0.584112	1.15888	0.9499	0.914695	1.45379	1.13775	0.654206	0.685358	0.787014	1.47975	1.13019	1.36293	1.45379	0.952213	0.573209	0.754853	1.03222	1.43781	1.41603
U5NF94	HORVU4Hr1G089510	HORVU.MOREX.r3.4HG0417260	Beta-amylase				chr4	642560530	642564714	BD dominant	4.9497		5.1738	-5.1488		-5.3729	-2.1741		-5.0079	1.09034	0.700935	1.1215	0.980542	0.914695	1.45379	1.13775	0.685358	0.654206	0.767339	1.47975	1.13019	1.36293	1.45379	0.952213	0.573209	0.754853	1.00432	1.43781	1.41603
M0XZY4	HORVU4Hr1G090440	HORVU.MOREX.r3.4HG0418530	chaperone protein				chr4	645151658	645157898	Balanced				-1.4366	-1.1921	-1.466				1.03345	0.140924	1.42052	1.46007	0.599679	0.892522	0.490172	1.05224	1.18377	1.00872	1.03345	0.681681	0.704622	1.40924	1.46774	0.841789	0.823866	1.1274	0.260168	0.854088
Q5IUJ4	HORVU5Hr1G000660	HORVU.MOREX.r3.5HG0420100	Hordoindoline				chr5	2459121	2459712	BD dominant	5.6589		5.4926	-7.2894	-1.6305	-7.1231	1.0261		-6.018	0.85034	4.2517	0.680272	0.5576	0.868432	1.98413	0.591541	0.793651	1.13379	0.716076	1.13379	0.474608	0.992063	2.07861	0.770119	0.725624	0.784929	0.812265	2.09314	1.03072		Cys				Gly
Q5URW6	HORVU5Hr1G000660	HORVU.MOREX.r3.5HG0420100	Hordoindoline				chr5	2460458	2461351	BD dominant	12.475		11.981	-13.921	-1.4457	-13.427	1.0912		-11.066	0.755858	4.2517	0.816327	0.5576	1.01317	1.98413	0	0.907029	1.13379	0.716076	1.13379	0.474608	0.992063	2.45654	0.770119	0.634921	0.784929	0.710732	2.09314	1.03072		Cys				Gly
Q8S409	HORVU5Hr1G000680	HORVU.MOREX.r3.5HG0420110	Hordoindoline				chr5	2540146	2540872	CD suppressed	1.5337		1.759	-1.7437		-1.969				0.978091	4.40141	0.84507	0.461787	0.749176	1.76056	0.306185	0.704225	0.586854	0.889548	0.586854	0.818867	1.17371	2.1518	1.06298	0.657277	0.947996	0.63065	3.25027	1.06701		Cys				Gly
Q5URW0	HORVU5Hr1G000710	HORVU.MOREX.r3.5HG0420160	GSP				chr5	2571047	2571619	BD dominant	3.8406		3.3417	-3.28		-2.781				0.931572	3.81098	0.97561	0.89964	0.908147	0.762195	0	0.609756	0.813008	0.770218	1.52439	0.425411	1.27033	2.2019	0.69029	1.30081	1.28987	0.819075	2.34522	0.923873		Cys
F2D2W7	HORVU5Hr1G001150	HORVU.MOREX.r3.2HG0183450	ribosomal RNA small subunit methyltransferase				chr5	3875303	3875548	Balanced				-1.1839						0.914316	0.39185	1.25392	1.33614	1.00047	0.696621	0.408886	0.783699	0.992685	1.05593	0.914316	0.510316	1.24086	0.783699	1.53782	1.00313	1.38654	1.35685	0.482276	0.379975
F2CXF8	HORVU5Hr1G002150	HORVU.MOREX.r3.4HG0333810	low temperature-responsive RNA-binding protein				chr5	6152454	6153106	Balanced					1.0891			1.623		0.776398	0.388199	1.24224	0.712758	0.792917	5.08972	0	0.517598	0.207039	0.196143	0.776398	0.72223	0	1.0352	1.64069	0.910973	0.597229	0.463521	0.955566	1.50574						Gly
Q946Z1	HORVU5Hr1G005290	HORVU.MOREX.r3.5HG0423100	Thaumatin-like protein				chr5	8764295	8765150	Balanced				1.2799	1.3143	1.9705				1.29955	3.65497	1.16959	0.287604	0.995396	1.70565	0.254259	0.877193	0.194932	0.738689	0.487329	1.35999	1.34016	0.487329	1.10339	1.32554	1.68691	0.436414	1.34953	0.531632		Cys				Gly
M0UFB1	HORVU5Hr1G010330	HORVU.MOREX.r3.5HG0428820	Outer membrane channel protein				chr5	25674880	25676199	Balanced			-1.0204							2.3282	0	1.50289	0.473799	0.614931	1.76622	1.50792	0.674374	0.578035	0.851841	0.963391	0.537707	0.240848	0.32113	1.30876	1.31021	0.889284	1.03529	0.889284	0.525486	Ala		Asp			Gly	His
Q5MBN3	HORVU5Hr1G017530	HORVU.MOREX.r3.5HG0423100	Thaumatin-like protein				chr5	67689233	67690149	Balanced				1.575	2.1547	2.3198		2.2859	3.1345	2.06349	3.57143	1.02857	0.655738	0.972644	1.34921	0.993789	0.380952	0.0952381	0.781955	0.238095	0.531561	1.42857	0.31746	0.97035	1.21905	1.64835	0.938166	1.31868	0.519481	Ala	Cys
F2DIF8	HORVU5Hr1G019030	HORVU.MOREX.r3.5HG0439530	Pyrophosphate--fructose 6-phosphate 1-phosphotransferase				chr5	80721387	80726947	Balanced				-1.7286	-1.1793	-1.358				1.33976	1.10531	0.996785	0.764324	0.684135	1.07181	1.39801	0.937835	0.830654	1.15079	1.07181	0.859942	1.17229	1.16113	0.819026	0.814577	1.0512	1.05581	0.371012	1.12053
A0A1D6A3F8	HORVU5Hr1G021070	HORVU.MOREX.r3.5HG0441580	n/a				chr5	99223938	99224602	Balanced					1.6318					1.11517	1.82482	1.16788	0.957281	0.465911	0.608273	3.1736	0.608273	0.851582	0.461007	1.52068	0.339501	1.36861	1.82482	0.964055	2.0438	1.12296	0.76261	0.561482	0		Cys					His
F2DTG3	HORVU5Hr1G021560	HORVU.MOREX.r3.5HG0442140	osmotin-like protein				chr5	105345418	105346522	Balanced				-2.0865	-1.2344	-2.2941				1.6982	3.27511	1.31004	0.357935	0.743287	1.03105	0.569584	0.582242	0.218341	0.919329	0.727802	1.01554	2.09243	0.727802	0.90632	0.931587	1.51159	1.17317	0.671817	0.264655	Ala	Cys
F2E797	HORVU5Hr1G022100	HORVU.MOREX.r3.5HG0442670	ATP-citrate synthase				chr5	109950305	109954641	Balanced				1.0242	1.1302					1.11636	0.886525	1.08747	1.27892	1.00599	1.18203	0.411142	0.985028	1.10323	1.07005	1.18203	0.659739	1.03428	0.656685	0.98131	0.788022	1.04564	0.987968	0.727405	1.00294
F2EL68	HORVU5Hr1G025420	HORVU.MOREX.r3.5HG0445690	golgi candidate 6				chr5	139032823	139040187	Balanced				-1.5392	-1.2832	-1.2994				1.21098	1.1437	1.24865	1.447	0.664178	0.852171	0.514813	0.861141	0.699677	1.46167	0.80732	1.17656	0.583064	1.43524	0.995187	1.04772	0.952223	0.8997	0.165604	0.424047
M0WUK0	HORVU5Hr1G035820	HORVU.MOREX.r3.5HG0454500	Nuclear protein				chr5	252194709	252217617	Balanced	1.6764		1.623	1.4416	3.118	1.4951		3.0225		0.699105	0.838926	1.20805	1.15524	0.856776	0.652498	0.875401	0.838926	0.950783	1.44825	0.838926	0.468238	0.908837	0.838926	1.20299	1.2528	1.22612	1.15196	1.80692	0.50844
M0V6V1	HORVU5Hr1G037160	HORVU.MOREX.r3.5HG0455580	L-ascorbate peroxidase				chr5	266753716	266763472	Balanced					1.22					0.968992	0.968992	1.86047	1.14373	1.15454	1.29199	0.674082	0.387597	1.55039	0.897593	0.322997	0.721111	1.29199	0.645995	0.731315	1.03359	0.894454	0.578503	1.78891	1.17454			Asp						Lys
Q9FRZ5	HORVU5Hr1G038630	HORVU.MOREX.r3.5HG0469020	Ribulose bisphosphate carboxylase				chr5	277205686	277206539	CD suppressed		-1.0849					-3.5503			1.03175	1.42857	0.571429	1.03044	1.09422	1.11111	0.248447	0.857143	1.04762	0.661654	1.42857	0.664452	1.42857	0.952381	1.07817	1.21905	0.769231	1.19403	1.75824	1.21212
A0A1D5ZVS9	HORVU5Hr1G041880	HORVU.MOREX.r3.5HG0474770	Proton pump-interactor				chr5	317925971	317928422	Balanced						-1.1887				1.91571	0.205255	1.0509	1.96506	0.45418	0.296479	0.356964	0.684182	2.13465	0.691384	0.615764	0.878298	1.02627	1.41398	1.30124	0.700602	0.852596	0.85778	0.378931	0.597104	Ala			Glu					Lys
W5FYM6	HORVU5Hr1G042310	HORVU.MOREX.r3.5HG0460160	ACT domain-containing protein ACR12				chr5	323065313	323070724	Balanced				-1.0289	-1.1344					1.20545	0.707547	1.81132	0.804207	0.481734	0.628931	0.984413	0.943396	0.880503	1.19166	1.10063	0.614305	1.10063	0.838574	1.28159	1.00629	1.08853	1.35173	0	0.686106			Asp
F2DAL6	HORVU5Hr1G045040	HORVU.MOREX.r3.5HG0462540	Cytochrome b5				chr5	348601974	348604537	Balanced					-1.0198					1.14013	0.466418	2.08955	0.856374	0.793903	0.725539	1.29786	0.995025	1.36816	0.942655	0.932836	0.347102	1.08831	0.621891	0.422416	0.696517	2.00918	1.00245	0.574053	1.13071			Asp
F2DST6	HORVU5Hr1G046350	HORVU.MOREX.r3.3HG0222130	n/a				chr5	360005894	360008879	Balanced						-1.3472				2.0676	0.809061	1.16505	0.901905	0.654135	0.786588	0.422119	0.539374	1.34844	1.00494	1.01133	0.564462	1.34844	1.1237	0.763266	1.27292	0.591237	0.966044	1.24471	0.539374	Ala
M0V3U0	HORVU5Hr1G046550	HORVU.MOREX.r3.5HG0464410	nsLTP		lipid binding		chr5	361809392	361810176	Balanced	1.0537	1.0527								1.54321	4.2735	0.854701	0.140115	0	1.06838	0.743218	0.854701	0.569801	0.989654	1.4245	1.98768	1.24644	1.4245	0.967586	0.911681	0.657462	1.27567	0	0.777001	Ala	Cys
W5FB05	HORVU5Hr1G050250	HORVU.MOREX.r3.5HG0467880	DNA-directed RNA polymerase II subunit				chr5	389479948	389488439	Balanced				3.143	2.6588				4.4235	1.38469	0.944109	1.75227	1.38676	0.578518	0.797247	0.656771	1.00705	0.805639	0.858642	1.13293	0.491815	0.755287	1.09097	1.25406	0.805639	1.22008	1.12729	0.464792	0.823949			Asp
W5FQ13	HORVU5Hr1G051220	HORVU.MOREX.r3.5HG0469190	Kinase domain-containing protein				chr5	399676332	399681550	Balanced				1.6756	1.5051	1.1454				1.31906	0.872905	1.22905	0.915835	0.713182	1.00869	1.82171	0.931099	0.837989	0.999706	0.814711	0.519683	1.16387	1.39665	0.843259	1.00559	0.805758	1.04227	1.28921	0.846453							His
Q946Y9	HORVU5Hr1G051970	HORVU.MOREX.r3.5HG0423130	Thaumatin-like protein				chr5	406435574	406436533	Balanced				1.0704	1.1752	1.264		1.4715		1.5908	4.40529	1.05727	0.361089	0.937295	1.71317	0.383068	0.367107	0.587372	0.741943	0.550661	0.71714	1.28488	0.978953	0.831186	0.881057	1.60962	0.854757	1.0166	0.934455	Ala	Cys				Gly
A0A1D6C821	HORVU5Hr1G053020	HORVU.MOREX.r3.7HG0730410	LEA			embryo development ending in seed dormancy	chr5	415427687	415428214	Balanced				1.3938		1.3234				3.2124	0.42517	0.408163	1.22672	0	2.07861	1.47885	0.113379	0.566893	0.214823	1.13379	0.474608	1.13379	1.32275	1.41189	0.725624	1.30822	0.913798	0	0.412286	Ala					Gly
R7WCA8	HORVU5Hr1G053950	HORVU.MOREX.r3.5HG0471620	Bifunctional aspartokinase/homoserine dehydrogenase				chr5	423880754	423900713	Balanced				2.1855		2.0024				1.40094	1.01681	1.10629	1.03126	0.715374	0.918896	1.03744	1.04845	0.831526	0.959014	1.03941	0.832366	0.790853	0.813449	1.04367	1.17137	0.917737	1.26267	0.834307	0.690199
Q43489	HORVU5Hr1G055950	HORVU.MOREX.r3.5HG0473580	Pathogenesis-related protein				chr5	438233679	438234431	Balanced					1.4008					2.03252	2.28659	0.853659	0.39984	0.259471	1.4397	0.795334	0.50813	0.914634	0.577664	0.762195	1.55984	0.762195	1.52439	0.460193	0.894309	0.703565	1.27412	2.34522	1.66297	Ala	Cys
F2EG62	HORVU5Hr1G058190	HORVU.MOREX.r3.5HG0476490	Succinate dehydrogenase				chr5	455134849	455136230	Balanced				1.2345		1.0823			3.6428	1.50768	2.6727	1.18421	0.970664	0.489922	0.776681	1.28719	0.60307	1.20614	0.900277	1.09649	0.458996	1.09649	0.822368	1.36544	0.921053	1.13866	0.687353	1.51822	0.99681	Ala	Cys
T1MTH5	HORVU5Hr1G058950	HORVU.MOREX.r3.5HG0477350	phosphopyruvate hydratase				chr5	460685175	460691025	BC suppressed	3.4769	2.9859			3.3694	2.8784		3.0956		1.90439	0.147754	1.2766	1.16266	0.70419	1.51038	0.616713	1.22143	1.30024	0.821202	1.08353	1.04459	0.541765	0.656685	0.490655	0.72498	1.04564	0.917399	0.181851	0.644745	Ala					Gly
F2CXB2	HORVU5Hr1G062090	HORVU.MOREX.r3.5HG0480430	Alcohol dehydrogenase				chr5	483237696	483244300	Balanced						-1.1832				1.28247	1.59627	0.628684	1.03063	0.877816	1.50076	0.597933	1.27701	0.654879	0.847896	1.14604	1.00516	1.10511	1.09146	0.81551	0.838245	1.05788	1.14359	1.05788	0.416741		Cys				Gly
F2E9K4	HORVU5Hr1G062990	HORVU.MOREX.r3.5HG0481320	alanine aminotransferase				chr5	489069948	489073964	Balanced				1.0836		1.3123				1.23707	1.77126	0.931174	1.36059	0.990611	1.06838	0.704101	1.38327	0.674764	0.724483	1.26518	1.03568	1.05432	0.618534	1.22221	0.99865	0.934288	0.785546	0.311429	0.85879		Cys
F2DXR4	HORVU5Hr1G067760	HORVU.MOREX.r3.5HG0485920	ripening-related protein				chr5	514380157	514381025	Balanced				1.5378	1.2445	2.0161		1.8251		1.31906	3.49162	1.11732	0.915835	0.237727	1.62942	1.21448	0.18622	0.27933	0.882094	0.465549	1.29921	0.931099	0.620732	1.3703	1.34078	0.859476	1.08397	1.28921	0.846453		Cys				Gly
A0A1D5YNU4	HORVU5Hr1G068350	HORVU.MOREX.r3.5HG0486500	alpha-amylase			alpha-amylase activity	chr5	517452602	517454307	Balanced		1.9805	-1.0288	1.0184	1.9701	2.9989	1.3926			1.42674	1.04822	1.42558	0.549885	0.80289	1.39762	1.09379	0.768693	0.943396	0.838574	0.960867	1.02384	0.873515	0.873515	0.94933	0.754717	0.806322	1.12644	2.2577	1.07998
F2DJC5	HORVU5Hr1G069360	HORVU.MOREX.r3.5HG0487300	Oil body-associated protein		embryo development ending in seed dormancy; lipid storage; response to abscisic acid; seed oilbody biogenesis	embryo development ending in seed dormancy; lipid storage; response to abscisic acid; seed oilbody biogenesis	chr5	522146928	522148358	Balanced				1.1323		1.1549				1.35358	1.32415	1.18644	1.38927	1.08186	1.35358	2.21076	0.706215	0.49435	0.936664	1.05932	0.492708	1.05932	1.05932	1.27918	0.169492	1.22229	1.07513	0.65189	0.513611							His
M7ZFM9	HORVU5Hr1G072160	HORVU.MOREX.r3.5HG0489910	LEA			embryo development ending in seed dormancy	chr5	535071692	535072367	Balanced				1.2644		1.0232		1.4861		1.85185	0	1.66667	0.956284	0	1.96759	1.81159	0.277778	0.555556	0.526316	0.694444	0.581395	1.5625	1.85185	1.41509	0.444444	1.28205	0.746269	0	1.0101	Ala		Asp			Gly	His
M0X173	HORVU5Hr1G072420	HORVU.MOREX.r3.2HG0099870	HSP 90				chr5	535441665	535446277	Balanced				-1.256	-1.6596		1.2728			0.892303	0.436453	1.64804	1.90036	0.891477	0.73712	0.485791	0.907821	1.79236	0.985004	1.04749	0.812005	0.407356	0.73712	0.816907	0.931099	0.913193	0.938047	0.752041	0.888776			Asp	Glu					Lys
W5F9R6	HORVU5Hr1G073350	HORVU.MOREX.r3.5HG0490810	Phosphoribosyltransferase				chr5	538475724	538478651	CD suppressed		-2.7408								0.789549	0.645995	1.11111	0.910747	0.824674	0.681883	1.40434	0.861326	0.88286	1.11519	1.23816	0.691064	1.29199	0.897215	1.48701	0.671835	1.26714	1.23414	1.68952	1.13538
F2DMY3	HORVU5Hr1G073450	HORVU.MOREX.r3.5HG0468940	NAD dependent epimerase/dehydratase				chr5	539171773	539182324	BC dominant	-1.4756	-1.4053		2.2291						1.22827	0.42517	0.680272	0.72488	0.796063	1.27551	0.443656	0.623583	0.907029	1.00251	1.13379	0.870115	1.70068	0.566893	1.02683	1.5873	0.457875	1.57376	0.523286	0.721501
M0YTG0	HORVU5Hr1G073710	HORVU.MOREX.r3.5HG0491110	Protein of unknown function DUF538				chr5	540603101	540603934	Balanced				2.299		3.218		2.5614	3.6935	0.744048	0.744048	1.19048	1.36612	0.759878	0.909392	1.5528	0.992063	1.78571	0.877193	0.744048	0.692137	0.868056	1.65344	0.224618	0.714286	1.25916	1.51031	0.457875	0.541126							His		Lys
M0W8G2	HORVU5Hr1G073990	HORVU.MOREX.r3.5HG0491380	Proton pump-interactor				chr5	541699571	541705846	Balanced				-1.8262	-1.0448	-1.2223				1.5529	0.392588	1.30653	1.83294	0.347482	0.575796	0.819314	0.649079	1.57035	0.780217	0.575796	1.02255	0.968384	1.29118	1.20887	0.988275	0.918052	1.01253	0.289911	0.380691	Ala			Glu					Lys
Q58IJ7	HORVU5Hr1G080860	HORVU.MOREX.r3.5HG0498000	UDP-glucose 4-epimerase				chr5	562261965	562264121	Balanced				1.3081						1.35135	1.01351	1.13514	0.974745	0.575043	1.5015	1.2926	0.720721	0.945946	0.796586	0.788288	1.06851	1.01351	0.825826	1.12188	0.432432	0.831601	1.33118	0.831601	1.5561						Gly
F2EI64	HORVU5Hr1G081610	HORVU.MOREX.r3.5HG0498820	LEA			embryo development ending in seed dormancy	chr5	565152247	565154028	Balanced				-1.3823	-1.0665					2.23214	1.11607	1.16071	0.29274	0.284954	1.42609	0.388199	0.297619	0.372024	1.2688	0.744048	0.415282	1.4881	0.744048	1.34771	0.654762	0.686813	1.79904	0.686813	1.21753	Ala
Q7PCC5	HORVU5Hr1G082810	HORVU.MOREX.r3.5HG0499760	cysteine proteinase				chr5	568482990	568486079	Balanced				2.0165	2.4913	2.6067		2.9687	3.6402	1.25258	1.82361	1.37931	0.956647	0.733676	1.39994	1.2686	0.442087	0.884173	0.977244	0.66313	0.740238	0.994695	0.736811	1.00095	1.13174	0.71414	0.989746	1.0202	1.20569		Cys
Q39999	HORVU5Hr1G083320	HORVU.MOREX.r3.5HG0500190	Gamma-thionin				chr5	569912927	569913306	Balanced				3.2845	3.2986	3.406		2.3921		1.35501	6.85976	0.731707	0.79968	0.778412	1.35501	3.18134	0.203252	0.813008	0.898588	0.50813	0.283607	0.254065	0.677507	1.15048	0.97561	1.17261	0.910084	0.938086	0.739098		Cys					His
M0X5F9	HORVU5Hr1G086610	HORVU.MOREX.r3.4HG0409440	Chitin elicitor-binding protein				chr5	576990527	576993481	Balanced					1.1994					1.76554	3.00141	0.903955	0.185237	0.781344	1.13779	0.73692	0.753296	0.564972	1.04074	0.47081	1.31389	1.29473	0.94162	0.586291	1.05461	1.62973	1.01189	0.434594	0.684814	Ala	Cys
F2DIS0	HORVU5Hr1G088680	HORVU.MOREX.r3.5HG0505110	Transmembrane 9 superfamily member				chr5	582289388	582293347	Balanced					1.1056					0.845034	0.975039	0.717629	0.843968	1.69283	0.888369	0.678288	1.17005	0.858034	1.16594	1.43006	0.761891	0.942538	0.823366	0.647573	0.873635	0.99004	1.16423	2.04008	1.41824					Phe
M0YV75	HORVU5Hr1G089780	HORVU.MOREX.r3.5HG0505990	MOSC domain-containing protein				chr5	585264032	585268805	Balanced						1.4801			2.5651	1.15031	1.34202	1.10429	1.25717	0.783188	0.979891	0.400107	0.562372	1.12474	0.93639	0.511247	0.642032	1.66155	0.852079	0.810279	0.899796	1.12081	1.32772	1.65172	0.836587
Q40043	HORVU5Hr1G092160	HORVU.MOREX.r3.5HG0507410	Dehydrin			response to water	chr5	587675770	587676621	Balanced				2.5142	2.555	2.9674		3.0902	3.409	1.31792	0	1.16788	1.1966	0.155304	2.93998	2.53888	0.243309	1.70316	0.307338	1.21655	0	0.608273	2.02758	0.68861	0.583942	1.40371	0.653666	0	0.66357						Gly	His		Lys
F2CWD2	HORVU5Hr1G093700	HORVU.MOREX.r3.5HG0509200	Lipoxygenase				chr5	592504014	592510252	Balanced	1.3162							1.4508		1.07703	0.217014	1.34259	0.796903	0.763396	1.04488	1.45934	0.829475	0.925926	1.08431	1.06096	0.995909	1.30208	0.964506	0.895353	0.709877	1.06838	1.03648	1.51353	1.19248
Q9XEI3	HORVU5Hr1G095130	HORVU.MOREX.r3.5HG0510650	Beta-D-glucan exohydrolase isoenzyme ExoI				chr5	597725328	597727850	Balanced				2.4853	2.5623				3.5709	1.3448	0.793651	1.26984	0.624512	0.742992	1.43298	0.690131	0.873016	0.846561	0.902256	1.25661	0.885936	1.09127	0.837743	0.838574	0.634921	1.3431	1.27932	1.0989	1.0101
D2XV83	HORVU5Hr1G095180	HORVU.MOREX.r3.5HG0510780	Universal stress protein				chr5	597825313	597826780	Balanced				1.0883						2.76243	1.03591	0.994475	0.905715	0.11755	0.690608	2.64233	0.276243	0.736648	0.756034	1.61142	0.385455	1.03591	0.767342	0.938184	0.957643	0.424989	1.97906	0.424989	0.50226	Ala						His
F2E2B0	HORVU5Hr1G098690	HORVU.MOREX.r3.5HG0513700	cytochrome c oxidase subunit 6a				chr5	608534267	608537000	BD suppressed						1.4862				2.38496	0.631313	0.808081	0.827952	0.42983	0.841751	2.19587	0.505051	0.841751	0.850611	1.26263	0.704722	1.89394	0	1.52468	0.942761	0.777001	0.301523	2.331	1.22436	Ala						His
M8A058	HORVU5Hr1G098960	HORVU.MOREX.r3.5HG0513830	Tubulin				chr5	609151470	609154184	Balanced	1.1937									0.923873	1.66297	1.41907	1.19952	0.896353	1.17024	1.06045	0.886918	0.702143	0.816898	0.831486	0.876605	0.831486	0.862281	0.878551	0.97561	1.10865	1.25757	0.511683	1.27662		Cys
F2EBR4	HORVU5Hr1G103190	HORVU.MOREX.r3.5HG0516490	CCR4-NOT transcription complex subunit, cell differnetiation protein				chr5	615135765	615142450	Balanced				-1.2953	-1.0754	-1.1754				0.963583	1.19617	0.717703	0.588281	0.763514	2.55848	0.83212	0.757576	0.358852	1.46059	1.79426	0.611995	1.24601	0.797448	0.722217	1.08453	0.966139	0.642719	0.736106	0.434972						Gly
F2DUY9	HORVU5Hr1G106580	HORVU.MOREX.r3.5HG0519930	40S ribosomal protein				chr5	624444694	624446998	CD suppressed			1.0391			-1.2387			-2.7796	1.1801	0.408497	0.915033	0.96432	0.973439	0.998548	1.13669	0.87146	1.74292	0.894393	1.90632	0.455996	1.63399	0.363108	1.60316	0.87146	0.377074	0.975515	0	0.792236									Lys
M0XZI2	HORVU5Hr1G109980	HORVU.MOREX.r3.5HG0522870	Polygalacturonase				chr5	631560120	631561497	BD suppressed		1.3732	-1.6012	-1.5584	-1.7865					1.01874	2.29218	1.17359	0.320654	0.416168	1.22249	0.637823	0.896496	0.977995	0.720628	0.713121	1.47836	0.814996	1.56208	0.50745	1.46699	1.41057	1.38671	1.31653	0.370453		Cys
Q43492	HORVU5Hr1G111860	HORVU.MOREX.r3.5HG0524850	Serpin				chr5	637398147	637403157	BD dominant	5.5916		4.7614	-6.1929		-5.3627			-4.6765	1.40278	0.1875	0.96	0.95082	1.2766	0.986111	0.869565	0.666667	0.833333	1.24211	0.75	1	0.895833	1.05556	0.622642	1.28	1.05769	1.23881	0.384615	0.545455
P04399	HORVU5Hr1G112610	HORVU.MOREX.r3.5HG0525790	Protein synthesis inhibitor II				chr5	639841344	639842539	Balanced		1.5273								1.73611	0	0.78	0.754098	0.914894	1.23611	0.913043	0.483333	1.31667	1.09474	0.583333	0.906977	1.41667	1	0.679245	0.666667	1.51923	1.1194	1.07692	0.424242	Ala
M0VI12	HORVU5Hr1G113630	HORVU.MOREX.r3.5HG0526590	NAD(P)-bd_dom domain-containing protein				chr5	642240941	642246864	Balanced				-1.1235						1.47638	0.246063	1.41732	0.903576	0.837661	1.53106	0.684697	0.787402	1.24672	0.745959	0.492126	0.640908	1.23031	1.4217	0.965681	0.577428	0.90854	1.23399	0.605694	0.71582						Gly
F2D9A0	HORVU5Hr1G115720	HORVU.MOREX.r3.5HG0528540	Epoxide hydrolase				chr5	647140747	647146912	Balanced				1.1366		1.0464				2.32843	0.551471	1.05882	1.06075	1.12641	1.22549	1.91816	0.735294	0.490196	0.681115	0.857843	0.478796	0.796569	0.653595	1.05438	0.313725	1.07466	1.14135	1.58371	1.42602	Ala						His
M0V198	HORVU5Hr1G116590	HORVU.MOREX.r3.5HG0529100	Calreticulin				chr5	648431324	648434137	Balanced				-1.5254	-1.0338	-1.1381				1.04167	0.46875	2.45	1.51639	0.585106	0.9375	0.543478	0.875	1.91667	0.526316	0.208333	0.813953	1.40625	0.763889	0.518868	0.766667	1.25	0.485075	1.53846	1.21212			Asp	Glu					Lys
I7D6P7	HORVU5Hr1G119650	HORVU.MOREX.r3.5HG0532040	Ethylene receptor				chr5	656387855	656393736	CD suppressed			2.0153			-2.9894	1.578	-2.0639	-1.9283	1.28385	0.87535	0.784314	1.01024	0.71518	0.466853	1.82682	1.2605	0.606909	1.4153	1.05042	0.586281	0.816993	0.70028	1.16273	1.0084	1.56216	1.12881	0.861883	0.509295							His
W5FZH6	HORVU5Hr1G120550	HORVU.MOREX.r3.5HG0532920	Armadillo PP2Ase				chr5	657808246	657815721	Balanced				-1.092		-1.0019				0.812216	0.974659	0.779727	1.3102	1.03687	0.622699	1.27129	1.07212	1.26706	1.12855	0.730994	1.26932	1.17771	1.08295	1.06661	1.01365	0.824711	0.843735	0.749738	0.826983
F2DXG7	HORVU5Hr1G124350	HORVU.MOREX.r3.5HG0536410	outer envelope pore protein				chr5	665990318	665993740	Balanced						-1.2039				2.33379	0.256148	1.06557	0.53749	0.784792	1.19536	0.712758	0.273224	1.02459	0.905953	0.34153	0.571864	1.62227	0.569217	0.927931	0.983607	1.65511	0.856374	0.945776	0.869349	Ala
W8VR77	HORVU5Hr1G124410	HORVU.MOREX.r3.5HG0536480	SnRK1 beta-gamma subunit				chr5	666183641	666190855	Balanced				-1.1484		-1.0841				0.838364	1.00604	1.00604	0.75865	0.684961	1.2296	1.48718	1.17371	0.503018	1.1437	0.838364	0.79547	1.34138	1.2296	0.987054	1.34138	0.967343	0.900928	0.928649	0.731663
Q546U1	HORVU6Hr1G001150	HORVU.MOREX.r3.2HG0212810	ATI				chr6	3867801	3867801	Balanced		1.2467	-1.1638							1.00512	4.52303	0.921053	0.862813	0.139978	1.37061	0.286041	0.219298	0.548246	1.10803	3.01535	0.917993	1.37061	0.365497	0.993049	0.789474	0.759109	1.57109	2.53036	0.398724		Cys
M0VJ84	HORVU6Hr1G003770	HORVU.MOREX.r3.6HG0541800	Acetyltransferase component of pyruvate dehydrogenase complex				chr6	8213254	8219841	Balanced				1.1215		1.1548		2.3109		1.37849	0.585206	0.973783	1.28937	0.637501	1.22243	0.32568	0.967541	1.34207	0.749064	0.702247	0.958105	1.1314	0.93633	0.918663	1.32335	0.828292	0.950305	0.288101	0.737714
F2E9F5	HORVU6Hr1G005540	HORVU.MOREX.r3.6HG0543310	Peroxidase				chr6	12318780	12320615	Balanced	1.3372	1.6134		-2.4201	-1.0829					1.46902	1.60256	1.73077	0.472888	1.1593	1.11289	0.696767	0.641026	0.534188	0.944669	0.934829	0.894454	0.868056	1.15741	0.967586	1.15385	1.04783	1.00459	0	1.1655		Cys	Asp
F2CXF2	HORVU6Hr1G010700	HORVU.MOREX.r3.6HG0631210	RNA-binding protein				chr6	18908996	18912204	Balanced				-1.4643		-1.459				1.31173	0.347222	1.11111	0.910747	0.650118	1.46605	1.20773	1.25	0.648148	0.497076	0.810185	1.16279	1.85185	0.925926	1.04822	1.22222	0.854701	0.829187	0	0.757576
O24003	HORVU6Hr1G013710	HORVU.MOREX.r3.6HG0550840	Pathogenesis-related protein				chr6	28573262	28574258	Balanced						1.2501				1.79012	0.277778	1.42222	0.291439	1.13475	1.66667	0.772947	0.518519	0.962963	0.701754	0.740741	0.930233	0.462963	1.35802	0.754717	0.711111	1.11111	1.26036	2.05128	1.21212	Ala					Gly
M0XG29	HORVU6Hr1G018330	HORVU.MOREX.r3.6HG0555630	armadillo				chr6	46298810	46306137	BD suppressed				1.3124		1.0598				1.27825	0.966744	1.43852	1.40733	0.970858	0.655238	0.605266	0.786285	1.23743	1.15602	0.773395	0.791381	0.74117	1.26751	1.03606	1.124	0.69903	0.992716	0.594919	0.398416
F2DA40	HORVU6Hr1G019840	HORVU.MOREX.r3.6HG0557340	Terpene cyclase/mutase family member				chr6	54574570	54678497	Balanced				-1.0859		-1.0386				1.11477	1.31579	1.10526	0.992235	0.727884	1.07822	1.48741	0.855263	0.789474	1.02493	1.26096	1.07099	1.1239	0.767544	0.91857	0.754386	0.784413	0.824823	2.83401	1.35566
F2E7W9	HORVU6Hr1G022380	HORVU.MOREX.r3.6HG0559990	Apoptosis-inducing factor-like protein A				chr6	70919683	70923215	BD suppressed			-1.8665							1.08932	0.70028	1.23249	0.87248	0.595983	1.20604	0.852515	0.933707	1.49393	1.29736	0.583567	0.390854	0.758637	0.70028	0.687067	0.971055	1.40056	1.21243	0.646412	0.848824
W5BAB5	HORVU6Hr1G028720	HORVU.MOREX.r3.2HG0205770	V-type proton ATPase				chr6	115086161	115087175	Balanced				-2.8058						1.59465	0.231481	0.740741	1.15361	0.70922	1.18313	0.805153	0.740741	1.23457	1.09162	0.771605	0.602929	0.462963	1.13169	1.39762	0.987654	0.997151	1.43726	0	0.3367	Ala
M0VJ10	HORVU6Hr1G030140	HORVU.MOREX.r3.6HG0569880	FGGY carbohydrate kinase domain-containing protein				chr6	124987545	124992081	Balanced					1.0047					1.41586	1.97209	1.35922	0.875378	0.516422	1.2473	1.26636	0.687702	0.606796	0.970874	1.31472	0.677354	0.859628	0.809061	0.641143	1.2945	0.793503	1.19548	2.8006	0.367755		Cys
W5H1Y8	HORVU6Hr1G031650	HORVU.MOREX.r3.6HG0571060	Cytochrome P450				chr6	135373009	135379576	Balanced				-2.2127			-3.3777	-2.7512		1.125	0.5625	1.36	1	1.08511	0.833333	0.695652	0.966667	1.01667	1.27368	0.791667	0.860465	1.20833	0.638889	1.22642	0.813333	1.01923	0.835821	1.07692	0.909091
M0XKM9	HORVU6Hr1G033350	HORVU.MOREX.r3.6HG0573110	Fumarylacetoacetase				chr6	151844423	151850686	Balanced				1.1783						1.0433	1.46714	1.22066	0.923574	1.14874	1.14111	1.12268	0.938967	0.665102	0.963677	0.782473	0.873458	1.85837	0.978091	0.885818	0.813772	1.03828	0.840866	1.44456	0.497937
W5GQW1	HORVU6Hr1G033980	HORVU.MOREX.r3.6HG0573820	Citrate synthase				chr6	156951444	156958458	Balanced				1.0114						1	0.5	0.98	1	0.638298	1.15278	1.08696	0.566667	1.01667	1.4	1.41667	0.651163	1.14583	1.11111	0.886792	0.786667	1.09615	1.04478	1.46154	1.0303
W5H3W4	HORVU6Hr1G036810	HORVU.MOREX.r3.6HG0577130	RRM domain-containing protein				chr6	182972890	182978540	Balanced				1.4131	1.2482	1.2103		1.7851		0.833333	0.375	3.08	1.2623	0.425532	0.833333	1.34783	0.433333	1.05	0.484211	1.29167	0.72093	0.541667	1.11111	2.4717	0.88	0.653846	0.80597	0.230769	1.30303			Asp
W5GDC6	HORVU6Hr1G036830	HORVU.MOREX.r3.6HG0577180	ADP,ATP carrier protein				chr6	183570705	183574246	Balanced				1.0655		1.1754				1.35281	0.507305	0.584416	0.58548	1.31252	1.0597	0.352908	0.892857	0.974026	1.38414	1.21753	0.6418	1.35281	0.676407	0.735114	0.974026	1.06144	1.28416	1.12388	0.787092
F2CYX9	HORVU6Hr1G048410	HORVU.MOREX.r3.7HG0709970	phosphoenolpyruvate carboxylase				chr6	293085943	293112209	Balanced				1.011		1.0649				1.19335	0.711698	1.34576	1.34066	0.858993	0.848286	1.12521	0.707384	0.741891	1.19865	1.07833	0.481487	1.05676	1.09271	1.54303	0.717736	1.01529	0.88069	1.0352	0.846979
Q7YMT1	HORVU6Hr1G049260	HORVU.MOREX.r3.UnG0816020	Ribulose bisphosphate carboxylase				chr6	299514831	299516279	CD suppressed		-1.0016				-1.2156	-3.7193			1.27581	1.43528	1.12735	1.1294	0.977213	1.36279	1.36153	0.800278	0.869868	0.791122	0.956855	0.728261	1.00035	0.695894	1.14232	0.473208	1.24458	0.997102	1.44532	1.01221
M7ZSN2	HORVU6Hr1G053060	HORVU.MOREX.r3.2HG0175220	Amine oxidase				chr6	328375183	328383541	Balanced				-1.3362		-1.1865				1.24717	1.19048	0.979592	1.18211	0.984223	0.925926	1.47885	0.680272	0.839002	0.687433	1.02041	0.980857	1.61565	0.604686	1.25786	0.743764	0.811094	1.29962	1.25589	0.989487
W5GYB9	HORVU6Hr1G054280	HORVU.MOREX.r3.6HG0591820	Cytosolic Fe-S cluster assembly factor NBP35				chr6	342867863	342871364	Balanced				3.7562					4.6427	1.19444	2	1.38	1.03279	0.617021	1.31944	0.73913	1.1	1.25	0.821053	1.33333	0.674419	1.3125	1.19444	0.377358	0.92	0.615385	1.19403	0.846154	0.333333		Cys
F2DZK3	HORVU6Hr1G054890	HORVU.MOREX.r3.6HG0592430	LEA			embryo development ending in seed dormancy	chr6	348617624	348618731	Balanced				1.2574						3.40136	0	0.612245	2.17464	0.217108	1.13379	1.33097	0	1.53061	0	1.27551	0.711913	0.212585	1.70068	1.73277	0.680272	0.784929	0.761499	0	0.309215	Ala			Glu					Lys
M0WP44	HORVU6Hr1G056280	HORVU.MOREX.r3.6HG0593790	GrpE protein homolog				chr6	361528832	361533007	Balanced				-1.0082						0.841751	0.236742	2.04545	2.17337	0.644745	0.841751	0.16469	0.94697	1.07323	0.917065	1.26263	0.616631	0.631313	0.841751	1.00057	0.858586	1.1655	1.18725	0	0.688705			Asp	Glu
W5H014	HORVU6Hr1G058570	HORVU.MOREX.r3.6HG0596300	GLTP domain-containing protein		ceramide 1-phosphate binding; ceramide 1-phosphate transfer activity; lipid binding		chr6	383271025	383275317	Balanced				-1.0057		-1.0699				1.03135	1.54703	1.48515	0.892712	1.15863	0.756326	1.07619	0.577558	1.65017	1.04221	2.06271	0.690767	0.721947	0.412541	0.373622	1.05611	1.42803	0.886656	1.52323	0.750075		Cys							Lys
E5AXU3	HORVU6Hr1G060990	HORVU.MOREX.r3.6HG0599070	V-type proton ATPase				chr6	407203000	407209087	Balanced				2.2746	2.1718	2.1294	-1.8489	2.7647	3.2629	1.04237	1.26775	1.05477	1.19709	0.647361	1.26775	1.14649	0.946586	1.04801	0.811359	1.26775	1.22647	0.845166	0.563444	0.727161	1.02772	0.936183	0.847689	1.40428	1.53666
M0ZDL4	HORVU6Hr1G066250	HORVU.MOREX.r3.6HG0604540	protein SLOW GREEN 1				chr6	459084662	459085923	Balanced				1.9009	1.3864	1.8291		1.6175	2.7609	2.46513	0.811688	1.03896	1.27741	0.736852	0.841751	0.188218	0.505051	0.505051	0.956938	0.541126	0.201349	1.443	0.601251	1.06183	1.55844	1.24875	0.904568	0	0.524728	Ala
M0UQC9	HORVU6Hr1G068410	HORVU.MOREX.r3.6HG0606850	tocopherol O-methyltransferase				chr6	474017733	474020674	Balanced	1.179		1.124	-1.7932		-1.7382				1.70873	1.18297	1.13565	1.086	0.536949	1.09534	0.822932	0.998948	0.998948	0.896563	1.05152	0.513535	1.18297	0.963898	0.595203	1.13565	0.909973	0.753331	2.18394	0.764745	Ala
F2EEY9	HORVU6Hr1G068750	HORVU.MOREX.r3.6HG0607460	ornithine carbamoyltransferase				chr6	477072728	477077859	Balanced						-1.1513				1.79695	0.673854	1.13208	0.839556	0.917589	0.973345	1.4063	1.12309	0.943396	0.624202	1.90925	0.75221	1.29155	0.8236	0.915425	0.754717	0.777524	1.24713	0.41468	0.571755	Ala
F2D298	HORVU6Hr1G069090	HORVU.MOREX.r3.4HG0344270	Zinc-finger homeodomain protein				chr6	478383683	478385547	CD suppressed		-3.0286	3.8133			-4.4054				1.57289	0.801282	0.512821	1.50624	0.363702	0.830959	3.71609	0.0356125	0.356125	0.607287	1.15741	0.347843	3.33868	1.89934	1.45138	0.997151	0.493097	0.765404	0.493097	0.19425	Ala			Glu			His
M0X613	HORVU6Hr1G069260	HORVU.MOREX.r3.6HG0607890	Ethylene receptor				chr6	479720876	479727734	Balanced	1.0524			1.0351	2.0874	1.2094		1.7198		0.706215	2.11864	1.69492	0.926183	0.961654	0.784683	1.71948	0.847458	1.03578	0.773119	1.17702	0.525555	1.29473	1.09856	1.06598	1.05461	0.65189	1.34919	0.869187	0.684814		Cys	Asp				His
M8ALS8	HORVU6Hr1G071850	HORVU.MOREX.r3.6HG0610810	ADP-ribosylation factor				chr6	499049297	499054715	Balanced	1.2322				2.6427			2.9874	3.0006	0.967776	0.94162	1.3936	0.802692	0.801378	0.680059	0.98256	0.753296	0.973007	0.931708	1.02009	1.05111	1.41243	0.94162	1.52791	1.20527	0.869187	1.01189	1.01405	0.79895
M0WHP4	HORVU6Hr1G074440	HORVU.MOREX.r3.6HG0613690	Annexin		calcium-dependent phospholipid binding		chr6	514097241	514103959	BC dominant		-1.7495		2.2403						1.80776	0.793651	1.39683	1.35311	0.675447	0.529101	1.38026	0.899471	1.11111	1.00251	0.396825	0.516796	0.727513	0.617284	1.49745	0.634921	1.221	0.947643	0.732601	1.0582	Ala
Q8W011	HORVU6Hr1G075010	HORVU.MOREX.r3.6HG0614470	Beta-D-xylosidase				chr6	517882637	517891355	Balanced						1.0157				1.62663	1.287	1.20978	0.696247	0.82149	1.43	1.06317	0.600601	0.664951	0.867032	0.804376	1.01763	1.12613	0.965251	1.04417	0.789361	0.742501	1.22937	0.990001	1.053	Ala
M0XRX1	HORVU6Hr1G075010	HORVU.MOREX.r3.6HG0614470	Fn3_like domain-containing protein				chr6	517887451	517891458	Balanced						1.1106				1.69113	1.29534	1.1658	0.721991	0.826811	1.40328	1.07006	0.604491	0.690846	0.818107	0.863558	1.05434	1.13342	0.935521	1.02649	0.811744	0.697489	1.17934	1.09605	1.09907	Ala
F2D1K9	HORVU6Hr1G075270	HORVU.MOREX.r3.6HG0614670	glycine-rich cell wall structural protein-like				chr6	518699226	518699979	Balanced				2.3896	1.6412	1.8784		1.9176		1.51727	3.15126	0.504202	1.10208	0.71518	3.15126	0.730727	0	0.420168	0.530739	1.05042	0	1.40056	0.466853	1.74409	0.22409	0.484809	0.627117	0.646412	3.05577	Ala	Cys				Gly
W5GI63	HORVU6Hr1G076190	HORVU.MOREX.r3.6HG0615590	5-oxoprolinase				chr6	524528214	524532992	Balanced					1.1993			2.1129		0.941432	1.24601	0.956938	1.20271	0.814415	1.43984	0.970806	1.03668	0.744285	0.940149	0.963583	0.853084	0.963583	0.908205	0.993049	0.92504	0.981475	1.26163	0.368053	0.894109
F2EB17	HORVU6Hr1G076340	HORVU.MOREX.r3.6HG0615730	xylan arabinosyl transferase				chr6	525417844	525420329	Balanced		1.2184		-2.2868	-1.288	-1.0684	1.4389	-1.672		1.17748	0.602119	1.04046	1.13712	0.696921	1.04367	0.921505	0.513809	0.867052	0.912686	1.12396	0.627324	1.28452	0.802826	1.38147	1.00193	1.0375	1.46666	1.0375	0.817423
M0Z0U0	HORVU6Hr1G077710	HORVU.MOREX.r3.6HG0616950	Small HSP				chr6	531940308	531941833	Balanced				-2.0094	-2.2051	-2.4467				1.73611	0	1.38889	1.36612	0.492514	1.28601	0.603865	0.231481	0.694444	0.877193	1.35031	0.753661	1.15741	0.385802	1.92173	0.925926	0.267094	1.58928	0.712251	0.561167	Ala
F2CTP1	HORVU6Hr1G077890	HORVU.MOREX.r3.6HG0617080	nsLTP		lipid binding		chr6	532522386	532526439	BD suppressed	-1.1556		-1.7585			1.3706				3.49253	3.28947	0.350877	0.575209	0.124425	0.974659	1.01704	0.487329	0.779727	1.10803	0.730994	0.407997	2.19298	0	0.220677	1.01365	1.23707	0.785546	0	0.531632	Ala	Cys
M0X060	HORVU6Hr1G079150	HORVU.MOREX.r3.6HG0618180	Small HSP				chr6	536783966	536788366	Balanced	1.5503			-3.3278	-1.7775	-2.6506			-1.8529	1.3468	1.13636	1.09091	0.794834	0.128949	1.17845	0.527009	0.909091	1.31313	1.21212	1.0101	0.98661	1.0101	0.505051	0.914808	0.969697	0.582751	1.53777	1.3986	0.734619
W5GAN5	HORVU6Hr1G083840	HORVU.MOREX.r3.6HG0622620	Serine/arginine-rich splicing factor				chr6	552804639	552808551	BD suppressed					-2.4616				-1.3168	1.00229	0.966495	1.75258	0.676018	0.658039	2.21936	0.224115	0.171821	0.515464	0.488334	0.429553	0.359626	1.07388	0	3.98755	1.58076	0.0991277	0.615479	0.793021	1.09341			Asp			Gly
F2CYK2	HORVU6Hr1G085870	HORVU.MOREX.r3.6HG0624650	Transmembrane 9 superfamily member				chr6	560155448	560160766	Balanced				-1.9216	-1.4853	-1.3616		-1.3628		1.18159	1.02612	0.776119	0.636163	1.33376	0.932836	0.713822	1.0199	0.572139	1.24116	1.43035	0.520653	1.18159	0.331675	0.844832	1.11443	0.861079	1.3366	1.95178	1.44731
F2EAG0	HORVU6Hr1G088540	HORVU.MOREX.r3.6HG0627430	Protein SRG1				chr6	566735695	566738896	BD suppressed				1.4492						0.855898	0.52521	1.23249	1.33168	0.774778	0.661376	0.487151	0.606909	1.07376	1.23839	1.51727	1.04228	1.3422	1.01152	0.898473	0.784314	0.646412	1.46327	1.07735	1.18835
F2E5L9	HORVU6Hr1G091350	HORVU.MOREX.r3.4HG0418640	putative ADP-ribosylation factor				chr6	575531285	575532312	Balanced					4.5169			4.0692	3.8413	0.873016	0.714286	1.6	0.468384	0.364742	0.793651	0.993789	0.666667	1.14286	1.14286	0.47619	0.930233	1.07143	0.793651	0.431267	1.14286	1.31868	2.21748	1.31868	0.865801			Asp
M0XUB1	HORVU7Hr1G001330	HORVU.MOREX.r3.7HG0635780	Acetyltransferase component of pyruvate dehydrogenase complex				chr7	2944034	2949500	Balanced				1.141						1.35066	1.03211	0.990826	1.23327	0.585594	1.07034	0.797766	0.825688	1.37615	0.791888	0.840979	0.725411	1.07034	0.866463	0.900121	1.41896	0.776288	1.12283	0.564573	0.611621
F2EDI8	HORVU7Hr1G003010	HORVU.MOREX.r3.7HG0637610	n/a				chr7	5663829	5664628	Balanced				1.7651		2.2209			3.3646	1.34192	2.11353	1.54589	1.02954	0.616713	1.07354	0.84016	0.483092	0.966184	1.27129	0.603865	0.898775	0.603865	0.939345	0.911494	0.837359	0.743218	1.51417	0.743218	0.585566		Cys	Asp
M0WST9	HORVU7Hr1G003090	HORVU.MOREX.r3.7HG0637750	KAO1				chr7	5919192	5921590	Balanced				-2.0503						1.25661	0.595238	1.19048	0.819672	1.16515	1.09127	1.0352	0.793651	0.714286	1.00251	1.5873	0.609081	1.19048	0.727513	1.75202	0.539683	1.14469	0.923952	1.0989	0.937951
C9ELM9	HORVU7Hr1G003170	HORVU.MOREX.r3.7HG0637810	LEA			embryo development ending in seed dormancy	chr7	6074652	6075340	Balanced				1.1547		1.3296				2.849	0	0.34188	1.40115	0	1.54321	4.45931	0.42735	1.9943	0.269906	1.06838	0	1.06838	0.949668	0.967586	0.34188	0.657462	0.765404	0	1.036	Ala					Gly	His		Lys
W5DS49	HORVU7Hr1G003710	HORVU.MOREX.r3.7HG0638160	Binding partner of ACD11				chr7	6621147	6626104	BC suppressed	3.2395	1.6544	1.5851	-4.7489	-1.5095	-3.0946				1.8797	0	1.12782	0.924442	0.879859	0.93985	0.490356	0.626566	1.4411	0.395726	1.40977	0.524567	0.861529	0.93985	0.425592	1.30326	1.8074	1.51498	0.578369	0.455685	Ala
F2EGD5	HORVU7Hr1G006260	HORVU.MOREX.r3.7HG0639310	ALP	nutrient reservoir activity			chr7	8172078	8172599	BD dominant	5.6071		5.9949	-4.4538	1.1533	-4.8416	1.1708	1.9813	-3.4434	1.28452	5.0578	0.115607	0.18952	0.491944	0.561978	0	0.770713	0.0963391	0.547612	2.64933	0.268853	1.32466	6.10148	0.545316	1.079	1.66741	0.862738	0.444642	0.700648		Cys
M0VEH1	HORVU7Hr1G006570	HORVU.MOREX.r3.7HG0639320	ALP	nutrient reservoir activity			chr7	8725888	8726382	BD dominant	8.1174		7.332	-6.2677	1.8497	-5.4823		2.5568	-4.625	1.01626	5.33537	0.243902	0.19992	0.389206	0.50813	0.530223	1.01626	0.203252	0.513479	2.28659	0.567215	1.39736	5.75881	0.460193	0.894309	1.40713	1.27412	0.469043	0.554324		Cys
F2EJ82	HORVU7Hr1G007690	HORVU.MOREX.r3.7HG0640320	Aspartic proteinase nepenthesin				chr7	10025326	10026800	Balanced				1.2045		1.078				1.34698	2.15517	1.07759	0.52996	1.23808	1.22725	1.03073	0.538793	0.538793	0.975499	0.897989	0.701684	1.43678	0.838123	1.01659	1.14943	1.20192	1.0615	0.497347	0.718391		Cys
A0A1D6CHY5	HORVU7Hr1G009320	HORVU.MOREX.r3.7HG0657830	Fe2OG dioxygenase domain-containing protein				chr7	12813224	12814332	Balanced	1.4893		1.3709		1.542					1.30089	0.688705	1.65289	1.30967	0.410292	1.26263	0.838424	0.229568	0.505051	1.07293	0.803489	0.384394	1.54959	0.612182	1.81922	0.550964	0.635728	1.64467	1.05955	0.918274			Asp
A0A1D6AZX9	HORVU7Hr1G019930	HORVU.MOREX.r3.6HG0576880	Coatomer subunit				chr7	27119477	27129677	CD suppressed			1.1865			-1.1167				0.910747	1.0929	1.42077	1.34372	0.767353	0.880389	1.0929	0.965392	0.783242	0.989359	0.819672	1.0929	0.68306	0.819672	0.927931	0.976321	0.966793	1.17446	1.68138	1.15913
A0A1D6D4E4	HORVU7Hr1G026000	HORVU.MOREX.r3.7HG0655170	LEA			embryo development ending in seed dormancy	chr7	44237192	44239919	Balanced				-1.2463						1.15031	1.15031	0.736196	0.553153	0.456859	1.78937	1.46706	0.613497	0.920245	0.710365	0.894683	0.570695	1.15031	0.340832	1.04179	1.67689	0.648891	1.55663	0.471921	1.39431						Gly
P35792	HORVU7Hr1G033530	HORVU.MOREX.r3.7HG0661640	Pathogenesis-related protein				chr7	69084739	69209150	BD suppressed				2.8992	1.9457					1.94444	2.3125	0.6	0.295082	0.382979	1.18056	0.782609	0.616667	0.816667	0.452632	0.75	2.27907	0.770833	1.69444	0.698113	0.973333	0.711538	1.26866	2.30769	1.48485	Ala	Cys
M0WGK7	HORVU7Hr1G034070	HORVU.MOREX.r3.7HG0662100	Aldose 1-epimerase				chr7	70466595	70468312	BD suppressed			-1.3366							1.45393	0.344353	0.936639	0.361288	0.996425	1.95133	1.19775	0.642792	0.550964	0.869943	0.688705	0.960984	0.918274	0.53566	1.55933	0.624426	0.900615	1.43909	0.847637	1.41915						Gly
M0YS73	HORVU7Hr1G035020	HORVU.MOREX.r3.7HG0663130	ATI				chr7	75226686	75227676	Balanced				-1.3946						1.53257	4.31034	0.965517	0.791408	0.440205	1.05364	0.89955	0.45977	0.574713	0.943739	0.574713	0.481155	1.86782	1.341	0.910865	0.91954	0.928382	1.13227	0.530504	1.04493	Ala	Cys
M0WBC5	HORVU7Hr1G035900	HORVU.MOREX.r3.7HG0664070	dipeptidyl peptidase family member				chr7	81381507	81390493	BD suppressed	-1.1703									0.861645	0.646233	1.29985	1.01702	1.25711	1.16937	0.577998	0.787789	0.812408	0.761875	0.677006	0.961836	1.38479	0.61546	0.947577	1.1029	1.07942	1.16846	1.59073	1.2533
F2DQP5	HORVU7Hr1G037080	HORVU.MOREX.r3.7HG0665280	Annexin		calcium-dependent phospholipid binding		chr7	87943191	87946356	Balanced				1.9351	1.3312	1.5507				1.54812	0.796178	1.46497	1.253	0.609839	0.707714	1.24619	0.955414	1.11465	1.13979	0.265393	0.888757	0.72983	0.530786	1.44213	0.59448	1.28613	0.855595	0.734934	0.965065	Ala
M0WMV5	HORVU7Hr1G038520	HORVU.MOREX.r3.7HG0666750	Small HSP				chr7	98041297	98043714	BD suppressed	-1.8395		-1.7068							1.23567	2.00178	1.20996	1.69185	0.530022	0.840253	0.309454	0.652432	1.77936	0.824124	1.63108	0.579326	0.88968	1.28509	0.872893	0.854093	0.752806	1.11542	1.09499	0.21568		Cys		Glu					Lys
N1R519	HORVU7Hr1G038710	HORVU.MOREX.r3.7HG0666870	Fructokinase				chr7	99277895	99284678	Balanced				1.2724	1.0465	1.2099		1.5644		1.49386	0.726744	1.51163	0.667175	1.23701	1.17087	0.631951	0.678295	0.872093	1.16279	0.60562	0.676041	1.87742	0.322997	0.767881	1.00775	1.00626	0.95453	0.447227	0.616631			Asp
A0A0E0EXY3	HORVU7Hr1G039930	HORVU.MOREX.r3.7HG0667940	Aldo_ket_red domain-containing protein				chr7	106556973	106561010	BD dominant	4.9953		5.4485							1.09722	2	0.76	1.19672	0.723404	1.15278	1.13043	0.85	0.883333	0.873684	1.25	0.651163	1.33333	0.944444	1	0.746667	1.11538	1.1791	1.61538	0.727273		Cys
F2DTH9	HORVU7Hr1G039930	HORVU.MOREX.r3.7HG0667940	perakine reductase				chr7	106556973	106561010	BD dominant	4.3637	1.5229	2.8408	-4.5557		-3.0328			-2.7365	1.30336	1.28299	1.05572	1.29801	0.499158	1.2219	0.765013	0.879765	0.83089	0.987807	0.855327	0.477392	1.1608	0.814598	1.10662	0.664712	1.07151	1.40062	0.902323	0.977517
F2CS69	HORVU7Hr1G040550	HORVU.MOREX.r3.7HG0668730	Pyrophosphate--fructose 6-phosphate 1-phosphotransferase				chr7	110441198	110447070	Balanced				-1.2395		-1.1936				1.36409	1.22768	0.964286	1.08314	0.87386	1.38889	0.931677	0.892857	1.04167	0.921053	1.04167	0.70598	1.11607	0.843254	0.808625	0.761905	0.995879	1.03945	0.412088	1.08225
M0Y8I0	HORVU7Hr1G042790	HORVU.MOREX.r3.7HG0671320	ADP,ATP carrier protein				chr7	125587207	125599381	Balanced						1.1907				1.35949	0.330688	1.00529	0.433689	1.29461	1.50647	0.575109	0.749559	1.14638	0.863269	1.54321	0.92285	0.71649	0.734862	1.19796	1.0582	0.610501	1.18455	0.814001	1.2025						Gly
F2EKR9	HORVU7Hr1G043530	HORVU.MOREX.r3.7HG0672590	Serpin				chr7	132141003	132142590	Balanced				1.6081	1.0867	1.4841				1.70139	0.46875	1.15	0.655738	1.32979	1.07639	1.41304	0.333333	0.333333	1.10526	1.14583	0.581395	1.40625	0.555556	1.17925	1.1	0.913462	1.52985	0.576923	0.378788	Ala
F2DLR3	HORVU7Hr1G045410	HORVU.MOREX.r3.7HG0674510	proteasome activator				chr7	143893540	143915211	CD suppressed				-2.6267		-2.7153				1.133	0.971143	0.899001	0.973418	1.02723	0.608891	1.27877	0.850906	0.786164	1.26176	0.786164	0.838861	0.867092	1.01739	0.921408	1.50203	1.05652	0.944224	1.45138	0.824
M8AI03	HORVU7Hr1G045600	HORVU.MOREX.r3.7HG0674680	Peroxidase				chr7	145685992	145687569	Balanced			-1.0683							1.33713	1.5528	1.5528	0.712758	0.858993	1.20773	0.675128	0.517598	0.983437	1.24224	0.905797	0.433338	0.905797	0.172533	1.28911	1.32505	0.895843	1.1588	0.238892	0.658762		Cys	Asp
M0X482	HORVU7Hr1G045640	HORVU.MOREX.r3.7HG0674720	AB hydrolase-1 domain-containing protein				chr7	146052115	146055535	BD suppressed			-1.0878							1.34154	1.2429	1.19318	0.931446	0.967118	1.22317	1.23518	0.899621	0.94697	0.927033	0.710227	0.396406	1.53883	0.394571	0.857633	0.757576	0.710227	1.22965	1.74825	1.20523
A0A1D6CI05	HORVU7Hr1G045640	HORVU.MOREX.r3.7HG0674690	Epoxide hydrolase				chr7	146052115	146055535	Balanced	1.9204			-2.9705			-1.6539			1.25086	0.388199	1.42857	0.865492	1.32153	1.25086	0.94518	0.983437	0.879917	0.915332	0.776398	0.505561	1.4234	0.517598	0.820345	0.662526	0.83612	1.25151	1.91113	1.0352
F2DHB9	HORVU7Hr1G046280	HORVU.MOREX.r3.7HG0675390	Thioredoxin				chr7	149883969	149885304	CD suppressed			1.3242			-1.5211				1.38889	0.961538	2.30769	1.00883	0.981997	1.17521	0.668896	0.25641	1.02564	1.37652	0.320513	0.536673	1.28205	0	1.30624	0.410256	0.739645	1.26292	2.36686	0.2331			Asp
M0UQD9	HORVU7Hr1G046660	HORVU.MOREX.r3.7HG0675890	protein MOTHER of FT and TFL1 homolog				chr7	153002446	153003977	Balanced				-2.5047	-1.9615	-2.1146			-1.3126	1.68815	0.345304	1.10497	0.634001	0.822852	1.07428	0.960846	0.644567	0.460405	0.697877	2.07182	0.513941	2.18692	0.767342	1.4594	0.662983	0.743731	1.56675	0.849979	0.66968	Ala
M0YN01	HORVU7Hr1G053170	HORVU.MOREX.r3.7HG0682910	Peptidylprolyl isomerase				chr7	206624075	206628806	Balanced						-1.231				0.967262	0.558036	1.64286	1.69789	0.721884	1.21528	0.232919	0.77381	2.29167	0.827068	0.892857	0.622924	0.855655	0.694444	0.471698	0.619048	1.06456	0.986141	0.824176	0.865801			Asp	Glu					Lys
P22244	HORVU7Hr1G055330	HORVU.MOREX.r3.7HG0685280	Protein synthesis inhibitor I				chr7	226285016	226286367	Balanced		1.4565								1.73611	0	0.78	0.590164	0.914894	1.23611	0.913043	0.466667	1.3	1.08421	0.75	1	1.47917	1	0.735849	0.666667	1.44231	1.16418	1.07692	0.424242	Ala
B5TWK6	HORVU7Hr1G055330	HORVU.MOREX.r3.7HG0685280	rRNA N-glycosidase				chr7	226285016	226286367	Balanced			1.5086			-1.5612	-1.0384		-2.2493	1.70477	0	0.794224	0.651003	0.92173	1.25351	0.941767	0.481348	1.26354	1.06403	0.752106	1.09143	1.429	1.00281	0.681153	0.673887	1.45793	1.13153	1.1108	0.437589	Ala
M0YWT6	HORVU7Hr1G055410	HORVU.MOREX.r3.7HG0685370	n/a				chr7	227073794	227077208	Balanced				1.2677		1.7249			3.1656	0.876168	2.04439	0.934579	0.995863	0.447405	1.16822	1.42219	0.661994	0.895639	0.860797	0.876168	0.869376	1.2169	0.843718	0.617175	0.996885	1.34795	1.39489	1.25809	1.48683		Cys
F2CYT1	HORVU7Hr1G056770	HORVU.MOREX.r3.7HG0686790	sorbitol dehydrogenase				chr7	240513113	240519577	Balanced	1.0254		1.2699			-1.1722				1.37741	2.06612	1.32231	0.993542	0.761972	1.60698	1.31752	0.918274	0.964187	0.811947	1.72176	0.384394	0.975666	0.306091	1.09153	0.587695	0.635728	1.43909	0.635728	0.417397		Cys				Gly
M8AAU3	HORVU7Hr1G058850	HORVU.MOREX.r3.7HG0688980	Cytochrome c1-1				chr7	261448738	261452415	Balanced				1.2079		1.4968			2.6787	1.64474	0.411184	0.855263	1.13244	0.629899	1.27924	1.28719	0.60307	0.60307	1.10803	1.50768	0.535496	1.09649	1.09649	1.05511	1.14035	0.569332	0.785546	1.01215	1.39553	Ala
F2DVR4	HORVU7Hr1G068630	HORVU.MOREX.r3.2HG0195080	Protein gar2				chr7	363314533	363318569	BD suppressed	-1.1977		-1.038							1.41958	0.086326	2.1547	1.47179	0.528976	1.07428	0.300264	0.276243	1.9337	0.290782	0.287753	0.513941	1.00714	0.613874	0.807881	2.46777	0.823417	0.783376	0	0.209275			Asp						Lys
M8C0V9	HORVU7Hr1G070330	HORVU.MOREX.r3.7HG0698420	Transmembrane 9 superfamily member				chr7	380895458	380906190	Balanced				2.0613	2.3444					0.875037	0.837802	0.938338	0.879005	1.54013	0.800566	1.04907	1.00536	0.960679	1.12883	1.11707	0.561132	0.949508	1.11707	0.632303	0.929401	1.00536	1.22044	1.85605	1.3811					Phe
W5H7Z0	HORVU7Hr1G071270	HORVU.MOREX.r3.7HG0699670	Vesicle-associated protein				chr7	390238352	390245663	Balanced				-1.9377	-1.4166	-1.0556				0.743027	0.771605	0.740741	1.48418	0.788022	0.971651	0.178923	1.02881	1.23457	0.693091	1.88615	0.669921	1.62894	1.25743	1.16469	1.262	0.712251	1.28985	0	0.498815
W5HPH0	HORVU7Hr1G071700	HORVU.MOREX.r3.2HG0174570	Sm-like protein				chr7	397591551	397595780	Balanced				2.6279	2.6081	2.6784				0.448029	0.672043	1.72043	0.881368	0.915122	0.896057	1.40252	0.896057	0.896057	1.24505	0.896057	1.00025	0.448029	0.896057	1.62305	0.573477	0.82713	1.76537	0	1.30336			Asp
M0WG38	HORVU7Hr1G071960	HORVU.MOREX.r3.7HG0700490	transmembrane protein 120 homolog				chr7	400518996	400523214	Balanced	1.0318		1.4164		1.4536			1.5141		1.85185	1.97368	0.701754	1.0929	0.671892	0.730994	0.610221	0.526316	0.643275	1.66205	1.16959	0.489596	0.657895	1.46199	1.72128	0.374269	0.74224	0.837916	2.42915	0.850611	Ala	Cys								Leu
Q84VR9	HORVU7Hr1G074890	HORVU.MOREX.r3.7HG0703780	Succinate dehydrogenase				chr7	430901873	430907013	Balanced				1.0591						1.38395	2.89146	1.35231	0.641736	0.454305	0.59312	0.928361	0.771056	1.36418	1.01143	0.88968	0.827609	1.77936	0.59312	0.940039	1.32859	0.88968	0.424922	1.36874	0.97056		Cys
M0XWV5	HORVU7Hr1G075360	HORVU.MOREX.r3.7HG0704470	60S ribosomal protein				chr7	436441437	436442836	Balanced				1.3721	1.2509		-1.5116			2.67584	0.573394	1.46789	1.80478	0.585594	1.27421	0.398883	0.917431	1.52905	0.869145	0.764526	0	0.955657	0	0.1731	1.10092	0.529287	0.82158	0.705716	0.278009	Ala			Glu					Lys
Q69UJ1	HORVU7Hr1G075450	HORVU.MOREX.r3.7HG0704520	Os08g0116400 protein				chr7	437145321	437153445	Balanced				-1.0099						1.42568	1.44868	1.0596	1.03138	0.845428	1.14974	1.00777	0.607064	0.496689	0.766818	1.24172	0.616048	1.72461	0.643856	1.49944	0.927152	1.01885	1.18612	0	0.90307
F2EHX7	HORVU7Hr1G076150	HORVU.MOREX.r3.7HG0705190	fructokinase				chr7	444621487	444623994	Balanced					1.2533			1.8282		1.86012	1.30208	1.25	0.87822	1.20314	1.28142	0.517598	0.744048	0.892857	1.00251	0.868056	0.968992	0.868056	0.41336	0.673854	0.952381	0.858516	1.15494	0.686813	0.541126	Ala
F2DNE8	HORVU7Hr1G082040	HORVU.MOREX.r3.7HG0711550	LEA			embryo development ending in seed dormancy	chr7	490281159	490282593	Balanced						1.2177				3.14274	0	1.60584	1.1966	0.232955	1.21655	0.15868	0.425791	0.547445	0.307338	1.21655	0.254626	0.760341	2.53447	0.826332	0.486618	1.33352	1.3618	0.561482	0.44238	Ala		Asp
M0WJ44	HORVU7Hr1G082860	HORVU.MOREX.r3.7HG0712580	RNase III domain-containing protein				chr7	498514419	498517011	Balanced				1.5597	1.4812	1.9489	-1.87	1.6376	3.1227	1.3293	0.412541	1.78218	1.24439	0.631978	0.779245	1.00445	0.49505	0.990099	1.25065	0.412541	0.383759	1.44389	1.19179	0.996326	0.924092	0.634679	1.18221	0.507743	1.10011			Asp
W5HXF2	HORVU7Hr1G085220	HORVU.MOREX.r3.7HG0714910	Enoyl-[acyl-carrier-protein] reductase		fatty acid biosynthetic process; enoyl-[acyl-carrier-protein] reductase (NADH) activity		chr7	515355125	515359768	BC dominant		-1.7292								1.91667	0.6875	0.8	0.836066	0.510638	1.22222	0.217391	0.933333	0.85	1.01053	0.875	0.674419	1.0625	0.222222	0.90566	1.73333	0.826923	1.07463	0.615385	0.969697	Ala
A0A1D6C214	HORVU7Hr1G085310	HORVU.MOREX.r3.7HG0714850	3-hydroxyisobutyryl-CoA hydrolase				chr7	515794171	515802945	Balanced				-2.5134	-2.3828			-1.8924		1.4881	0.595238	1	1.05386	0.911854	1.09127	0.517598	0.634921	1.03175	1.07769	1.09127	0.885936	1.14087	0.529101	0.853549	1.33333	0.778388	1.10163	0.549451	0.865801
A0A1E5VLJ5	HORVU7Hr1G091250	HORVU.MOREX.r3.7HG0721200	alpha-amylase			alpha-amylase activity	chr7	557426822	557429314	BC suppressed	3.5467	3.6732			3.2471	3.3736	-2.2891			1.25	0.6875	1.8	0.967213	0.744681	1.22222	1.6087	0.8	0.883333	0.926316	0.833333	0.767442	0.833333	0.722222	0.943396	0.733333	0.846154	1.1791	2.23077	0.787879			Asp				His
F2E8Y5	HORVU7Hr1G093380	HORVU.MOREX.r3.7HG0723590	Bifunctional dihydroflavonol 4-reductase/flavanone 4-reductase				chr7	570979816	570983281	Balanced				1.6513	1.1497					1.41461	1.15741	0.987654	1.06254	0.525348	0.943073	0.402576	0.565844	1.13169	1.07212	0.514403	1.14844	0.900206	0.257202	0.815281	1.15226	1.06838	1.56624	1.18708	1.21586
F2DCI6	HORVU7Hr1G094640	HORVU.MOREX.r3.7HG0724810	alpha-L-arabinofuranosidase				chr7	576345687	576350315	Balanced				1.2293						1.40312	0.640556	0.732064	0.720063	0.965702	1.36245	1.01852	0.610054	0.585652	1.01718	0.976086	0.851238	1.00659	1.17944	0.856377	1.05417	1.5486	0.895959	1.3515	1.19792
I1GKA8	HORVU7Hr1G096300	HORVU.MOREX.r3.7HG0726690	Delta-aminolevulinic acid dehydratase				chr7	587334940	587339776	Balanced				3.3943						1.65886	0.87822	1.40515	0.921411	0.747421	0.9758	0.40729	0.78064	0.624512	0.764206	1.4637	0.708022	1.56128	0.845693	1.45818	1.06167	0.675554	1.04862	0.180148	0.993542	Ala
M0XUE3	HORVU7Hr1G100310	HORVU.MOREX.r3.7HG0730680	2-oxoglutarate-dependent dioxygenase				chr7	604525254	604528954	Balanced						1.0749				0.931572	1.14329	1.46341	1.09956	0.908147	1.35501	0.795334	0.914634	0.863821	0.834403	1.27033	0.850822	1.20681	0.762195	0.977911	0.569106	0.703565	1.31962	0.938086	1.38581
M0W4Q6	HORVU7Hr1G105880	HORVU.MOREX.r3.7HG0734860	Tetraspanin				chr7	617943683	617946527	Balanced	1.158									1.96171	1.76554	1.01695	0.648328	0.601034	0.706215	0.24564	0.47081	0.282486	1.48677	1.64783	1.05111	0.94162	1.25549	0.746189	0.828625	1.19513	0.927566	1.30378	1.54083	Ala	Cys
F2EGY4	HORVU7Hr1G106130	HORVU.MOREX.r3.7HG0735100	n/a				chr7	618550131	618550479	Balanced				1.723	1.2623	1.0836			2.9093	0.957854	5.02874	1.14943	0.753721	0.489117	0.63857	2.9985	0.957854	0.766284	0.725953	0.478927	0.801925	2.15517	0	1.08436	1.0728	1.5473	0.514668	0.884173	0.696621		Cys					His
M0Y6L5	HORVU7Hr1G108580	HORVU.MOREX.r3.7HG0737970	LEA			embryo development ending in seed dormancy	chr7	625762700	625768671	BD suppressed						-1.1383				1.55896	0.797194	1.12245	0.75276	0.705601	1.20465	0.443656	0.765306	1.10544	0.537057	1.06293	0.889891	1.06293	0.212585	0.770119	1.53061	1.32457	1.48492	0.784929	0.695733	Ala
Q6E5A5	HORVU7Hr1G111040	HORVU.MOREX.r3.6HG0578050	Plastidial ADP-glucose transporter				chr7	632318429	632321753	Balanced				-1.3161						1.9281	0.735294	0.705882	0.848602	0.650814	1.33987	0.818414	0.588235	1.05882	0.866873	1.17647	0.711354	1.27451	0.980392	1.10988	0.721569	0.995475	1.12379	0.723982	0.926916	Ala
M0UJC9	HORVU7Hr1G113300	HORVU.MOREX.r3.7HG0742480	n/a				chr7	636620760	636621520	Balanced					-1.4646	-1.0386	-1.5124			3.47222	0	0.5	2.04918	0	1.21528	0.543478	0	1.45833	0.394737	1.04167	0	0.520833	1.38889	1.65094	0.666667	1.20192	0.746269	1.92308	0	Ala			Glu
M0V8U6	HORVU7Hr1G114000	HORVU.MOREX.r3.7HG0743390	FAD-binding PCMH-type domain-containing protein				chr7	638639484	638647578	BD suppressed			-1.4386	-1.9446	-2.3869			-1.8726		1.11111	1.14583	1	0.983607	0.921986	1.13426	0.724638	1.05556	1.11111	0.894737	0.625	0.697674	1.18056	0.648148	0.566038	1.46667	0.897436	1.16915	0.384615	1.21212
F2EKR6	HORVU7Hr1G114620	HORVU.MOREX.r3.7HG0744210	Serine/threonine-protein kinase				chr7	639792407	639799262	Balanced	1.098			-1.5222						1.1815	0.622172	1.03167	0.904977	0.481371	1.25691	1.73126	0.512821	0.527903	0.762086	1.39517	1.13648	2.20588	1.53343	0.819602	1.02564	0.783153	1.05356	0.556909	0.85013							His
F2EB41	HORVU7Hr1G116330	HORVU.MOREX.r3.7HG0746050	n/a				chr7	643285319	643285866	Balanced				-1.9931	-1.3915	-1.1515	1.0801	-1.4533	-1.3652	0.653595	5.14706	0.705882	0.385728	1.00125	1.30719	0.511509	1.37255	1.17647	0.619195	0.980392	0.547196	0.735294	1.30719	0.665927	1.09804	1.35747	0.877963	4.52489	0.356506		Cys
F2E858	HORVU7Hr1G117880	HORVU.MOREX.r3.7HG0747520	alpha carbonic anhydrase 7-like				chr7	646138779	646140655	Balanced					1.2803			1.6352		1.21832	0.657895	1.75439	0.977854	0.522583	0.974659	2.44088	0.643275	0.643275	0.99723	1.31579	0.652795	0.950292	0.877193	1.39027	0.888889	0.74224	0.942655	1.07962	1.16959			Asp				His
N1QT30	HORVU7Hr1G118720	HORVU.MOREX.r3.7HG0748360	Lateral signaling target 2-like protein				chr7	648210839	648211999	Balanced				-2.1681		-1.5606			-2.4851	1.18649	1.67504	1.27303	0.87871	0.926619	0.744463	0.801107	0.558347	0.977108	0.952129	0.907314	0.818044	0.907314	1.07017	1.45381	1.5187	0.934158	0.975024	1.28849	0.355312		Cys
M8AD62	HORVU7Hr1G120490	HORVU.MOREX.r3.7HG0750080	HMG aldolase				chr7	651488968	651490901	BD suppressed	-1.8107		-2.2933	1.8028		2.2854			2.9896	1.24008	1.86012	1.07143	0.9758	0.506586	1.73611	0.776398	1.28968	0.595238	0.93985	0.744048	1.10742	0.744048	1.15741	1.12309	0.31746	0.801282	1.59915	0.915751	0.36075		Cys				Gly
A0A1D6CM15	HORVU7Hr1G121850	HORVU.MOREX.r3.7HG0751750	Endochitinase				chr7	654817642	654818787	Balanced				1.4877	1.4548	1.598		2.0047		1.70873	3.35174	1.00946	0.258572	1.0739	1.9278	0.685777	0.525762	0.368034	0.431679	0.788644	0.733622	1.18297	1.13915	1.01184	0.925342	1.45596	0.706248	1.69862	1.24271	Ala	Cys				Gly
F2EK36	HORVU7Hr1G121850	HORVU.MOREX.r3.7HG0751750	Endochitinase				chr7	654817698	654818928	Balanced				1.5673	1.5252	1.6001		2.0048		1.74155	3.33072	0.940439	0.256951	1.06716	1.95925	0.681477	0.470219	0.365726	0.395974	0.783699	0.801925	1.17555	1.13201	1.06465	0.877743	1.38654	0.842184	1.68797	1.23492	Ala	Cys				Gly
M0YD01	HORVU7Hr1G121860	HORVU.MOREX.r3.7HG0751740	Endochitinase				chr7	654821506	654822312	Balanced				1.1412		1.0857		1.5232		2.08855	1.64474	1.05263	0.246518	1.03983	1.61863	0.817261	0.814536	0.438596	0.395726	0.783208	0.699423	1.09649	1.14871	1.13491	0.952381	1.08444	0.897767	1.73511	1.36705	Ala	Cys				Gly
A0A1D5U7N5	HORVU2Hr1G050450	HORVU.MOREX.r3.2HG0144620	(S)-ureidoglycine aminohydrolase														-2.9026			1.10375	0.413907	1.0596	0.651395	0.704523	0.965784	1.72761	0.662252	0.717439	1.39421	0.827815	0.77006	1.58664	0.919794	0.499813	1.10375	1.1462	0.988435	1.01885	1.60546							His
B3DFH0	HORVU4Hr1G034300	HORVU.MOREX.r3.4HG0364490	Inositol-1-monophosphatase															-1.1702		1.1444	1.40449	1.49813	0.92098	1.19531	1.35248	0.8142	0.998752	0.93633	1.02503	1.24844	0.958105	0.780275	0.520183	0.706664	0.649189	1.29646	1.06211	0.576203	0.567472
F2CQL6	HORVU1Hr1G069800	HORVU.MOREX.r3.1HG0071020	nsLTP		lipid binding												1.068			3.24675	4.46429	0.25974	0.212902	0.552639	1.08225	0.282326	0.4329	0.4329	1.162	0.270563	0.755059	1.4881	0.36075	1.71527	0.692641	0.999001	0.872262	0	0.590319	Ala	Cys
F2CQP8	HORVU7Hr1G085150	HORVU.MOREX.r3.7HG0714960	Lactoylglutathione lyase															1.4523		1.05002	1.07388	1.4433	1.23937	0.80427	1.24093	0.448229	0.687285	1.54639	1.01284	1.14548	0.639335	1.00229	0.668194	0.648382	0.366552	1.25562	1.0258	0.528681	1.87441									Lys
F2CWQ6	HORVU1Hr1G031600	HORVU.MOREX.r3.1HG0033920	ATP synthase subunit gamma, mitochondrial															1.6142		1.40593	0.575153	0.552147	1.20688	0.391594	0.809475	0.266738	1.07362	1.17587	0.871811	1.78937	1.07005	0.639059	1.19291	1.09966	1.43149	1.23879	1.0988	0.23596	0.557724
F2CZV3	HORVU2Hr1G078290	not available	Putative signal peptidase complex subunit 2														-1.4558			1.15741	0.325521	0.9375	0.853825	0.99734	0.651042	1.13225	1.04167	1.64931	1.15132	0.651042	1.21124	1.08507	0.289352	0.491352	0.972222	1.10176	1.32152	1.20192	0.94697									Lys
F2D0F4	HORVU2Hr1G002440	HORVU.MOREX.r3.2HG0097360	Laccase														-1.8136			1.19939	0.971503	0.967185	0.707834	0.808437	0.935521	2.10258	0.719632	0.575705	0.872648	1.15141	1.40579	1.58319	0.671656	0.814677	0.782959	1.02963	1.44356	1.06284	1.15141							His
F2D114	HORVU7Hr1G061220	HORVU.MOREX.r3.7HG0691210	ADP-ribosylation factor														-1.0026			0.915751	0.343407	0.989011	1.08089	1.05214	1.06838	0.477783	1.28205	0.915751	1.0989	0.457875	1.15001	0.457875	1.06838	0.829359	1.02564	1.26796	1.14811	1.69062	0.999001
F2D6L7	HORVU7Hr1G078410	HORVU.MOREX.r3.7HG0707780	Nicalin																-1.9423	1.2012	0.225225	1.08108	0.886132	0.996741	0.925926	0.940071	0.810811	0.810811	1.32764	0.45045	1.04756	1.12613	0.500501	0.917899	1.39339	0.762301	1.21017	0.831601	0.928201
F2D7C5	HORVU6Hr1G000680	HORVU.MOREX.r3.6HG0538380	Leaf-specific thionin															1.4913		0.912409	6.84307	0.729927	0.957281	0.465911	1.21655	0	0.851582	0.851582	0.614675	1.21655	1.6975	0.912409	0.81103	0.964055	0.973236	1.12296	1.19839	0	0.66357		Cys
F2D7T7	HORVU6Hr1G064460	HORVU.MOREX.r3.6HG0602640	Heterodimeric geranylgeranyl pyrophosphate synthase small subunit, chloroplastic														-2.2097			2.43665	0.913743	1.05263	0.958681	0.622123	1.09649	0.889906	0.389864	0.536062	1.23115	1.46199	0.203998	1.46199	0.324886	1.32406	1.05263	0.674764	0.91647	0.224921	0.708843	Ala
F2D8P4	HORVU5Hr1G075550	HORVU.MOREX.r3.2HG0160790	Chloroplast envelope quinone oxidoreductase homolog																2.834	1.65837	0.559701	1.01493	0.538292	0.444586	1.36816	0.648929	0.547264	1.14428	1.2883	0.746269	0.694203	1.24378	0.746269	0.619544	0.955224	1.14811	1.55937	0.918485	0.452284	Ala
F2D9S0	HORVU7Hr1G096310	HORVU.MOREX.r3.7HG0726700	Leucine-rich repeat protein extensin-like																-1.1496	1.3056	1.11426	0.680713	0.318835	0.655195	1.50819	0.775139	0.351162	0.0810373	0.989508	0.472717	0.942294	4.18693	0.720331	0.978563	1.2966	0.903877	0.822468	0.623364	0.589362						Gly
F2DBK3	HORVU1Hr1G053840	HORVU.MOREX.r3.1HG0056160	Sucrase-like protein																-1.0454	1.49782	2.29779	1.12745	1.36612	0.677931	1.32761	1.38534	0.531046	1.06209	0.773994	0.510621	0.569995	1.17443	0.885076	0.832408	0.849673	1.17836	0.914545	0.942685	0.594177		Cys
F2DC79	HORVU1Hr1G072250	HORVU.MOREX.r3.1HG0073370	Chitinase 2														-1.7217			1.48981	0.216263	1.31488	0.567247	1.32519	0.961169	0.451331	0.692042	0.576701	0.692042	0.432526	0.965639	0.865052	1.24952	0.914017	0.968858	1.46393	1.39441	1.06468	1.88739
F2DF21	HORVU7Hr1G072240	HORVU.MOREX.r3.7HG0700760	Monodehydroascorbate reductase 5, chlorplastic																-2.5396	1.48605	0.771605	0.946502	1.0794	0.87558	1.4289	0.62623	1.0631	0.994513	0.71475	0.514403	0.574218	0.900206	0.628715	0.931749	1.1797	0.949668	1.13629	0.949668	1.18469
F2DHA3	HORVU7Hr1G089290	HORVU.MOREX.r3.7HG0718900	Aspartate aminotransferase																-2.71	1.49974	1.027	1.12676	0.923574	0.899011	1.0433	1.3268	0.978091	0.86072	0.790709	1.56495	0.764276	1.27152	1.17371	1.10727	0.876369	0.631997	0.80583	1.08342	0.92474
F2DNP2	HORVU4Hr1G035450	HORVU.MOREX.r3.4HG0366020	Aminopeptidase P1															1.4943		1.26457	0.675154	1.2037	1.06254	0.623851	0.814472	1.61031	1.02881	0.925926	1.03964	0.771605	1.00488	0.868056	1.07167	0.815281	1.04938	0.979345	0.898286	1.4245	1.1691							His
F2DSG8	HORVU3Hr1G024890	HORVU.MOREX.r3.3HG0242050	carboxylesterase 15														2.2331			1.86567	0.932836	1.13433	0.831906	0.952683	1.28524	1.29786	0.0995025	0.248756	1.2883	0.621891	0.138841	1.61692	0.912106	1.12644	0.756219	0.574053	1.78213	0.918485	0.723654	Ala
F2DTQ1	HORVU7Hr1G021700	HORVU.MOREX.r3.7HG0650860	SAL2 phosphatase														1.1917			1.43544	0.698324	1.45251	1.00742	0.534886	1.31906	0.485791	0.931099	0.931099	0.911497	0.581937	0.649604	0.931099	1.16387	0.737852	1.34078	0.913193	1.12566	0.644607	0.677163
F2DVK7	HORVU1Hr1G080060	HORVU.MOREX.r3.1HG0080720	Nucleosome assembly protein 1															1.5747		1.01902	0.339674	2.5	2.36101	0.867253	0.754831	0.827032	0.769928	1.58514	0.629291	0.792572	0.821537	0.905797	1.28321	0.563987	0.507246	0.783863	0.770604	0.83612	0.658762			Asp	Glu					Lys
F2E3L5	HORVU4Hr1G017450	HORVU.MOREX.r3.4HG0347330	Aldehyde dehydrogenase														-2.9381			1.44853	0.766871	0.981595	1.03926	0.870208	1.0509	0.978039	1.05658	1.15883	1.16242	1.02249	0.618253	1.19291	0.568053	0.887448	0.70893	0.943841	1.15984	0.786535	0.681663
F2E4L8	HORVU2Hr1G122370	HORVU.MOREX.r3.2HG0212900	Methylthioribose kinase 1																4.0022	1.44257	0.754831	1.35266	0.989942	0.925069	0.838701	1.68032	1.00644	0.885668	0.966184	1.30837	0.786428	0.754831	0.872249	1.09379	0.772947	0.650316	1.00945	0.929023	1.39072							His
F2EB33	HORVU6Hr1G079030	HORVU.MOREX.r3.6HG0618120	Temperature-induced lipocalin-1														1.0301			1.06838	0.686813	1.42857	1.08089	0.818331	1.221	0.716675	0.3663	0.915751	0.809717	0.915751	0.638896	1.60256	0.763126	1.55505	0.3663	0.950972	1.14811	2.53593	1.665
K7R153	HORVU7Hr1G060130	HORVU.MOREX.r3.7HG0690270	Superoxide dismutase [Cu-Zn]														-1.1518			2.00387	0.932836	0.995025	0.734035	0.740976	1.72747	1.94679	0.497512	0.331675	1.04739	0.207297	0.925605	1.24378	0.690989	0.563222	0.597015	1.62648	1.55937	0	0	Ala					Gly	His
M0UWZ2	HORVU5Hr1G081460	HORVU.MOREX.r3.5HG0498710	Xylanase inhibitor															1.6252		1.61499	0.830565	1.19601	0.490169	0.706864	1.47656	1.44446	0.664452	0.609081	1.08411	0.55371	0.463571	1.10742	0.36914	1.62979	0.797342	0.830565	0.892547	2.04447	1.61079	Ala
M0VXR8	HORVU3Hr1G053990	HORVU.MOREX.r3.3HG0271530	Heterogeneous nuclear ribonucleoprotein A2/B1-like																-1.7076	1.5747	0.141723	0.997732	0.44608	0.868432	2.83447	0.19718	0.340136	0.680272	0.88316	1.51172	0.474608	1.8424	1.38574	0.770119	1.0582	0.523286	0.609199	0.174429	0.824572	Ala					Gly
M0WLB0	HORVU2Hr1G120970	HORVU.MOREX.r3.2HG0211630	UBX domain-containing protein															1.5564		1.05337	0.526685	1.29213	1.61171	0.657423	0.780275	0.73278	0.655431	0.983146	1.03489	0.93633	0.97988	1.46301	1.24844	1.166	0.973783	0.864304	0.712728	1.51253	0.766088				Glu
M0Y5J8	HORVU1Hr1G066100	HORVU.MOREX.r3.1HG0067550	Rossmann-like alpha/beta/alpha sandwich fold domain containing protein														1.7741			1.9765	0.961538	1.38462	1.00883	0.654664	1.06838	1.50502	0.512821	0.641026	0.607287	0.641026	0.357782	1.68269	0.747863	1.08853	1.38462	0.443787	1.37773	0.591716	0.582751	Ala						His
M0YR50	HORVU3Hr1G015640	HORVU.MOREX.r3.3HG0232910	NADPH-dependent oxidoreductase 2-alkenal reductase															1.4428		1.2197	0.531161	1.13314	0.975247	0.723284	1.53447	1.23168	0.519358	0.991501	0.894588	1.53447	0.527044	1.23938	0.550834	0.801753	0.642115	0.762693	1.73354	0.653737	1.37351						Gly
Q94IC0	HORVU2Hr1G080970	HORVU.MOREX.r3.2HG0173750	Betaine aldehyde dehydrogenase															1.5164		1.59201	1.3587	0.909091	1.19873	0.672778	1.31752	0.601478	1.25165	1.05402	0.956938	0.658762	0.505561	1.15283	0.494071	0.820345	0.764163	1.02615	0.973394	1.67224	0.718649	Ala
Q9M3X1	HORVU6Hr1G000640	HORVU.MOREX.r3.6HG0538250	SKP1-like protein 1														-1.1737			1.90476	1.07143	1.6	1.87354	0.729483	0.634921	0.496894	1.14286	1.33333	0.661654	1.19048	1.3289	0.833333	0.793651	0.431267	0.609524	0.989011	0.682303	0.879121	0.34632	Ala		Asp	Glu
Q9S7S8	HORVU7Hr1G027860	HORVU.MOREX.r3.7HG0656620	ATI																-2.4065	1.21275	0.649688	1.30977	0.817968	0.906799	1.0395	1.0847	0.727651	0.537076	0.831601	1.16944	1.08785	1.29938	0.866251	1.07873	1.19196	0.899568	1.17914	1.19942	1.008
A0A1D5WXA1	HORVU3Hr1G020520	HORVU.MOREX.r3.3HG0237680	Small HSP														1.5621			1.57233	0.393082	1.25786	1.54655	0.401445	1.22292	0.273448	0.524109	1.25786	0.794439	2.62055	0.292526	1.57233	0.873515	1.30533	0.33543	0.725689	1.40805	0	0.571755	Ala			Glu
J3MM34	HORVU2Hr1G040020	HORVU.MOREX.r3.2HG0134530	Brefeldin A-inhibited guanine nucleotide-exchange protein 5, BIG5																-1.691	1.13313	1.09266	1.17716	1.18461	0.855527	0.81747	0.962805	0.854701	0.942113	1.17164	1.26263	0.908007	0.777001	1.11694	0.945595	1.21989	0.896539	1.05243	0.537924	0.512114
M0VE49	HORVU7Hr1G035300	HORVU.MOREX.r3.7HG0663400	LysM domain-containing GPI-anchored protein 1														2.6433			2.04528	3.21062	1.0274	0.224568	0.801516	1.14155	0.148898	0.513699	0.114155	1.11752	0.71347	1.43358	1.42694	0.475647	0.516929	1.46119	1.1196	1.22674	0	0.83022	Ala	Cys
M0VFV6	HORVU3Hr1G006450	HORVU.MOREX.r3.3HG0224850	Putative xylanase inhibitor																-1.9158	1.91167	1.05337	0.617978	0.138147	1.31485	1.59956	0	0.374532	0.561798	0.975754	0.702247	0.97988	1.46301	0.62422	0.635997	1.31086	1.78263	1.29968	0	0.510725	Ala					Gly
M0X9L8	HORVU6Hr1G081750	HORVU.MOREX.r3.6HG0620630	Subtilisin-like protease SBT1.4														-1.521			2.10384	0.882542	0.872914	0.589238	0.819381	1.39067	0.725568	0.641849	0.513479	0.702655	0.481386	0.597068	1.39067	0.534874	0.944607	1.23235	1.50588	1.2837	0.592476	0.777998	Ala
M0XWR3	HORVU0Hr1G040480	HORVU.MOREX.r3.1HG0072290	n/a															1.9743		2.38949	2.35215	1.6129	0.616958	0.800732	0.970729	0.467508	0.716846	0.896057	1.01868	1.79211	0.375094	0.672043	0.597372	1.21729	1.00358	0.82713	0.561708	0.413565	0.651678	Ala	Cys	Asp
M0Y2S5	HORVU5Hr1G081790	HORVU.MOREX.r3.7HG0675630	Panthothenate kinase			phosphotransferase activity													-2.0639	1.14155	1.0274	1.53425	1.21267	0.990965	0.761035	0.238237	1.09589	1.14155	1.12473	1.0274	1.14686	1.25571	0.684932	0.930473	0.840183	0.52687	1.10407	0.842993	0.581154			Asp
M7ZVT4	HORVU3Hr1G037720	HORVU.MOREX.r3.3HG0255690	Peroxiredoxin-2F, mitochondrial														2.4			1.87529	1.31857	1.18143	0.484195	1.0773	1.23066	1.10072	0.843882	1.26582	0.799467	0.527426	0.588755	0.703235	0.468823	0.875726	1.46273	0.405712	1.19655	1.62285	0.639304	Ala
M8A1C6	HORVU7Hr1G059850	HORVU.MOREX.r3.7HG0689920	Carboxypeptidase															-1.1928		1.37579	0.737028	1.03774	0.889267	0.702529	1.47406	0.615258	0.668239	1.25786	1.24131	0.786164	0.987275	0.884434	0.917191	0.756497	0.786164	0.952467	0.739228	2.17707	1.00057
M8A6J5	HORVU7Hr1G018660	HORVU.MOREX.r3.7HG0648080	Proteasome subunit beta type-6															1.5022		0.996512	0.560538	0.896861	0.882158	0.572464	1.24564	1.16982	1.12108	0.747384	0.991267	1.30792	0.834289	0.747384	1.61933	0.761486	1.01644	0.77613	1.47246	1.03484	1.22299
M8B2F5	HORVU1Hr1G045720	HORVU.MOREX.r3.1HG0048100	Malic enzyme															-3.1879		1.20571	0.730384	1.26878	1.03998	0.994565	1.11297	0.943602	0.834725	0.862549	0.984096	1.32165	0.892961	0.973845	0.695604	1.13397	0.823595	0.73841	1.27077	0.898934	0.961198
M8BSV3	HORVU3Hr1G049820	HORVU.MOREX.r3.3HG0267160	Developmentally-regulated GTP-binding protein 2														-1.5369			0.749109	0.728863	1.74927	1.43383	0.930463	1.0528	1.96476	1.02041	1.11759	0.997391	0.607386	1.01702	0.637755	0.931325	1.21019	0.719145	0.756896	0.739742	0.784929	0.971817			Asp				His
R7WBY2	HORVU6Hr1G068760	HORVU.MOREX.r3.6HG0607470	Soluble inorganic pyrophosphatase															1.838		1.17468	1.24378	1.59204	1.22339	0.740976	0.690989	1.29786	1.07794	0.995025	0.733176	1.65837	0.925605	1.55473	0.829187	1.12644	0.597015	0.287026	1.26234	0.382702	1.20609			Asp
R7WEH7	HORVU6Hr1G021250	HORVU.MOREX.r3.6HG0558870	Histone H2A																-5.0587	1.88172	0	0.387097	0.740349	0.274537	1.43369	0.56101	0.860215	2.47312	1.08659	0.268817	0.750188	1.47849	0.358423	1.21729	0.860215	0.620347	0.962927	0	0.58651	Ala								Lys
TC131355	HORVU1Hr1G000700	HORVU.MOREX.r3.1HG0000810	Gamma hordein															2.8393	-1.4955
TC131361	HORVU1Hr1G000700	HORVU.MOREX.r3.1HG0000810	B-Hordein															-6.6658	-7.422
W5ASA4	HORVU2Hr1G057430	HORVU.MOREX.r3.2HG0150290	40S ribosomal protein																-1.6803	1.17244	0	1.16883	0.745156	0.967118	0.992063	1.12931	0.974026	1.83983	0.75188	1.89394	0.453035	1.4881	0.541126	1.71527	0.606061	0.749251	1.0661	0	0.787092									Lys
W5B673	HORVU2Hr1G108990	HORVU.MOREX.r3.2HG0200280	plastid-lipid-associated protein														-2.9318			0.595238	0.297619	0.857143	1.48322	0.810537	0.992063	0.207039	1.19048	0.714286	1.10276	0.992063	0.996678	1.68651	1.32275	0.98832	0.952381	1.19048	0.995025	0.732601	0.865801
W5BSM7	HORVU2Hr1G107980	HORVU.MOREX.r3.2HG0199130	Protein CutA, chloroplastic																-2.9396	1.56937	0.706215	0.338983	1.20404	0.480827	0.627746	0.49128	1.03578	0.847458	1.30836	0.47081	0.656944	1.76554	0.156937	1.06598	1.35593	1.19513	1.18054	1.30378	0.684814	Ala
W5DZX3	HORVU4Hr1G070530	HORVU.MOREX.r3.4HG0399110	UPF0496 protein																-2.5262	1.83983	1.2987	1.45455	1.14967	0.884222	0.541126	0.903444	0.909091	0.952381	0.929597	0.974026	0.362428	0.595238	1.08225	1.51924	1.07359	0.749251	1.12425	0.599401	0.393546	Ala
W5FN94	HORVU5Hr1G019940	HORVU.MOREX.r3.5HG0440320	Translation initiationfactor eIF-2B															1.7738		1.04214	1.19372	1.74625	1.47608	0.580535	0.701076	1.24563	1.09141	0.977717	0.919078	0.966348	0.951807	0.653706	0.871608	0.694999	1.18236	0.839542	1.07919	0.944485	0.909504			Asp
W5G2J7	HORVU5Hr1G030970	HORVU.MOREX.r3.5HG0450380	Defective in cullin neddylation protein															-1.8396		0.888889	1	1.44	1.31148	1.02128	0.611111	1.21739	0.933333	1	1.05263	1.33333	0.744186	0.583333	1.66667	1.13208	0.906667	0.692308	0.776119	2.46154	0.969697
W5GMP3	HORVU6Hr1G086560	HORVU.MOREX.r3.6HG0625320	protein phosphatase															1.5669		1.18371	1.59801	1.59091	1.25745	0.906673	1.18371	0.988142	0.804924	0.61553	0.837321	1.42045	0.924947	0.591856	0.94697	1.50086	0.795455	0.76486	1.06004	0.874126	0.602617		Cys	Asp
X2CC85	AGP50762	HORVU.MOREX.r3.UnG0808370	ATP synthase subunit beta, chloroplastic																-1.0042	1.11557	0.125502	1.00402	1.18507	0.811758	1.33869	0.349223	1.17135	0.803213	1.03572	1.00402	0.88727	1.04585	0.948237	1.06085	0.749665	1.35156	1.19883	0	0.791043
[truncated: 17 more columns]
