# Supplementary material for: Proteome and Nutritional Shifts Observed in Hordein Double-Mutant Barley Lines
Source: Front Plant Sci. 2021 Sep 9;12:718504. doi: 10.3389/fpls.2021.718504 (PMC8458801; doi:10.3389/fpls.2021.718504)
Supplement: Supplementary Table 3 — Differentially abundant proteins were functionally annotated and plotted as heatmaps. [file Data_Sheet_4.xlsx]

## Sheet: Table S3
Uniprot ID	Name	Function_1	Starch	Nutrient reservoir	Fatty acid	WTvs B-FC	WTvs C-FC	WTvs BC-FC	Wtvs B-log2FC	Wtvs C-log2FC	Wtvs BC-log2FC	WTg	B-	C-	BC-
Q9ZT14	C13 endopeptidase NP1	peptidase activity					3.3188	7.8657		1.7307	2.9756	15632.1	23139.4	12840.9	498817
M0UNI9	DREPP family protein	anchored component of plasma membrane; signaling receptor activity						4.4716			2.1608	7037.87	10149.5	1453.95	114190
Q8LLA7	Chymotrypsin inhibitor	serine-type endopeptidase inhibitor activity						4.9378			2.3039	41137	59879.4	10106.3	812217
F2E994	Alpha-amylase/subtilisin inhibitor	endopeptidase inhibitor activity					1.5194	5.0818		0.60353	2.3453	6066.57	5308.5	2291.13	122583
A0A077RY90	Thiamine thiazole synthase	iron ion binding; protein domain specific binding; protein homodimerization activity; transferase activity, transferring pentosyl groups; zinc ion binding				0.29743	0.013657	0.0014938	-1.7494	-6.1942	-9.3868	1.50237e+07	4341900	53352.7	88810.7
I1GKA8	Delta-aminolevulinic acid dehydratase	porphobilinogen synthase activity; zinc ion binding				2.4101	3.18	5.2002	1.2691	1.669	2.3786	6367.6	16257.3	5297.47	140177
W5BXE7	Acyl carrier protein	acyl-[acyl-carrier-protein] desaturase activity; metal ion binding			acyl-[acyl-carrier-protein] desaturase activity; metal ion binding	3.9262		3.6262	1.9731		1.8585	6471	25406	899.123	97290.3
Q5IUJ4	Hordoindoline	serine-type endopeptidase inhibitor activity				0.45029	0.02218	0.0032519	-1.1511	-5.4946	-8.2645	42849000	18914000	231287	565677
W5AH41	Monosaccharide-sensing protein	transmembrane transporter activity				0.39826	0.80999	1.6709	-1.3282	-0.30402	0.74066	68700	27105	13290.3	467350
W5FV77	40S ribosomal protein	structural constituent of ribosome					0.44531	1.5951		-1.1671	0.67365	157943	146147	17164.9	972180
M0VEH1	ALP	nutrient reservoir activity		nutrient reservoir activity		3.5439	0.20914	0.0066855	1.8253	-2.2575	-7.2248	4189900	1.44803e+07	192136	110161
P01086	ATI	serine-type endopeptidase inhibitor activity				0.5678	0.025023	0.004485	-0.81654	-5.3206	-7.8007	31750000	1.77157e+07	169306	581287
R7WEH7	Histone H2A					0.34827	0.042188	0.39158	-1.5217	-4.567	-1.3526	3.87057e+06	1328960	40856.3	6164800
F2EEH9	nsLTP	lipid binding			lipid binding	0.77268	25.945	5.6365	-0.37206	4.6974	2.4948	83297	62028.7	528787	1.89693e+06
P35792	Pathogenesis-related protein	Defense response				0.67648	10.172	3.768	-0.56388	3.3466	1.9138	25250.7	17427.1	61304.3	388633
M0YZF1	Ubiquitin-fold modifier 1	protein ufmylation				1.2961	0.24535		0.37412	-2.0271		60484.3	73006.3	3324.53	259030
W5FQ13	Kinase domain-containing protein	ATP binding						1.593			0.67175	3914.03	3710.67	881.24	26552.3
M0X2U7	PCI domain-containing protein	ubiquitin-dependent protein catabolic process				0.20224			-2.3058			9438.4	1691.73	2046.39	34238.3
I6TMV6	Gamma hordein	nutrient reservoir activity		nutrient reservoir activity		0.59434	0.20892	0.0076356	-0.75065	-2.259	-7.033	3.58093e+08	209170000	18405000	1.11577e+07
Q9S7S8	ATI	serine-type endopeptidase inhibitor activity				0.66391	0.27903	0.87969	-0.59093	-1.8415	-0.18494	342367	225813	22075.3	1223900
F2DMY3	NAD dependent epimerase/dehydratase	NAD dependent epimerase/dehydratase activity				0.47367	5.6867	2.4074	-1.078	2.5076	1.2675	627993	284093	859503	6.03623e+06
Q43492	Serpin	serine-type endopeptidase inhibitor activity				0.74299	0.055881	0.0069118	-0.42858	-4.1615	-7.1767	5.44397e+07	3.96827e+07	747267	1545300
W5HPX8	Small nuclear ribonucleoprotein E	RNA binding				2.4698		2.1752	1.3044		1.1212	25859.4	69644.6	6650.53	244820
Q84T19	Beta-amylase	amylopectin maltohydrolase activity; beta-amylase activity	Starch				0.033711	0.0092313		-4.8907	-6.7593	5.54777e+08	5.29797e+08	4.58293e+06	2.05933e+07
M0YAL0	polypyrimidine tract-binding protein	RNA binding				2.6542	3.0668	2.9105	1.4083	1.6167	1.5413	9267.23	21580.3	6768.1	99725.3
A0A0D3EL31	GDSL esterase/lipase	hydrolase activity, acting on ester bonds				0.11718	0.038223	0.0045791	-3.0932	-4.7094	-7.7707	269870	30852.7	2491.23	4977.43
M7ZH19	Bifunctional polymyxin resistance protein	catalytic activity; coenzyme binding				1.817	2.1715	2.24	0.86152	1.1187	1.1635	3404.77	6461.17	1964.03	33095
W5HJU1	Acyl-coenzyme A oxidase	Fatty acid beta-oxidation			Fatty acid beta-oxidation	0.34609			-1.5308			7258.63	2551.2	1364.5	27672
F2D114	ADP-ribosylation factor						0.31084			-1.6858		20198.7	22705.3	1610.13	73310.7
F2E5P4	NADH-cytochrome b5 reductase	cytochrome-b5 reductase activity, acting on NAD(P)H										10623.4	8609.47	1888.98	40994.7
M0WAL0	Phytocyanin domain-containing protein	electron transfer activity				2.4252	3.8154	2.606	1.2781	1.9318	1.3818	580017	1353200	535037	6.02897e+06
A0A1D6D9N6	Dihydrolipoamide acetyltransferase component of pyruvate dehydrogenase complex	transferase activity				0.66032	0.48013	0.79217	-0.59876	-1.0585	-0.33612	33610.3	21420	3693.47	106718
W5B757	DUF3700 domain-containing protein	n/a				1.4458		1.2899	0.53187		0.3673	75317.7	102131	18565.7	378780
M0XWV5	60S ribosomal protein	protein kinase activator activity; ribonucleoprotein complex binding; structural constituent of ribosome				1.6068		1.3397	0.68422		0.42187	708883	1.08087e+06	168640	3.73723e+06
W5GYB9	Cytosolic Fe-S cluster assembly factor NBP35	4 iron, 4 sulfur cluster binding				6.4933	35.581	6.9367	2.699	5.153	2.7942	18581	119134	160917	515583
U5NF94	Beta-amylase	amylopectin maltohydrolase activity; beta-amylase activity				1.492	0.045027	0.014421	0.57727	-4.4731	-6.1157	20483000	29401000	221430	1.18577e+06
F2CWX2	hydroxyacylglutathione hydrolase	hydroxyacylglutathione hydrolase activity				0.82388	3.2141	1.4813	-0.27949	1.6844	0.56683	535807	433777	422263	3.24073e+06
F2D1K9	glycine-rich cell wall structural protein-like	cell wall organization				2.3119	6.5582	2.7177	1.2091	2.7133	1.4424	44853.7	97876.3	68630.3	476390
M0VNU5	seed maturation protein	n/a					26.864	3.5729		4.7476	1.8371	130760	161665	852063	1.87793e+06
A0A1D6LIH2	Argonaute1a	Gene silencing by RNA										10885.9	4617.1	1455.33	28087.3
F2CU44	Small HSP	protein self-association; unfolded protein binding; protein complex oligomerization; protein folding; response to stress				0.25002	0.13692	0.24493	-1.9999	-2.8686	-2.0296	235210	56845.3	8578.35	232503
M8C0V9	Transmembrane 9 superfamily member	integral component of membrane					5.0958	2.0696		2.3493	1.0493	4627.67	5280.98	6052.73	41548
F2DMZ8	Plant intracellular Ras-group-related LRR protein 3	mediates protein interactions				1.1872	0.51956	0.85934	0.24762	-0.94465	-0.2187	44350.3	50934.7	5915.16	153327
M0US36	Aspartic proteinase Asp1	aspartic-type endopeptidase activity				1.7741	2.3692	1.7396	0.82709	1.2444	0.79876	671473	1.15963e+06	386983	4.72537e+06
F2DQP5	Annexin	calcium-dependent phospholipid binding				1.5022	5.112	1.9606	0.58703	2.3539	0.97128	1.27547e+06	1.84273e+06	1.57977e+06	1.00232e+07
F2E8Y5	Bifunctional dihydroflavonol 4-reductase/flavanone 4-reductase	copper ion binding; oxidoreductase activity				1.4623	2.5767	1.595	0.54822	1.3656	0.67354	110190	159083	70513.3	716857
F2EDM7	E3 ubiquitin-protein ligase RNF25	n/a				0.5766	1.8682		-0.79435	0.90165		50021	28718	23245.7	227527
F2DUY9	40S ribosomal protein	RNA binding; structural constituent of ribosome				0.39467	0.19845	0.40308	-1.3413	-2.3332	-1.3108	135716	53128.1	6993.9	218713
M0WX14	Serine carboxypeptidase	serine-type carboxypeptidase activity					38.003	3.6171		5.248	1.8548	738750	755760	6846400	10830000
M7ZH02	G3BP-like protein	mRNA binding					0.56914	0.76897		-0.81315	-0.37901	50860.7	43864.3	7522.83	155183
M7Z8Q4	Presequence protease 1	peptidase activity				0.84867	0.67985	0.82466	-0.23672	-0.55671	-0.27813	50277	42017	7548.27	170013
F2DHA3	Aspartate aminotransferase					0.71439	0.22778	0.47165	-0.48521	-2.1343	-1.0842	48373	33927	2632.37	93700
P93180	Pathogenesis-related protein	defense response to bacterium				3.1074	3.566	2.624	1.6357	1.8343	1.3918	30203.7	88151.3	23901.4	307443
M0WHP4	Annexin	calcium-dependent phospholipid binding					6.4273	2.3908		2.6842	1.2575	239537	421037	358813	2.34153e+06
I6SW30	B hordein	nutrient reservoir activity		nutrient reservoir activity		0.0015786	0.027637	0.00041956	-9.3071	-5.1773	-11.219	2.90223e+08	455017	1.94453e+06	499993
F2E9A5	n/a	n/a				0.48469	1.4901		-1.0449	0.57544		151367	71889.3	58415.3	584923
W5AE25	Protein MAM3, DUF21 domain-containing protein	n/a					6.4392	2.466		2.6869	1.3022	9328.43	17058.4	13816.3	88770.7
Q84L51	Metallothionein-like protein	zinc ion binding				2.245		2.2676	1.1667		1.1812	24556	52661	20873.3	220570
W5BY52	diacylglycerol kinase	defense response; ATP binding					0.23827			-2.0693		56103	45221.1	2911	184230
A0A1D5WYI6	Acid phosphatase 1	acid phosphatase activity				0.69729		0.7837	-0.52017		-0.35163	677827	444433	145029	2.09013e+06
M0YAS4	Regulator of chromosome condensation (RCC1) family protein	chromosome condensation				0.58504			-0.7734			7712.47	4561.18	1855.48	27541
F2EKR9	Serpin	serine-type endopeptidase inhibitor activity				1.187	4.4808	1.5465	0.2473	2.1638	0.62904	81653.3	94096.7	89671.3	514453
TC131361_F0	Hordein	nutrient reservoir activity		nutrient reservoir activity		0.0058266	0.0087764	0.0018752	-7.4231	-6.8322	-9.0587	2.46753e+06	13775.1	5049.77	17670.7
M0XY17	Pectinesterase	aspartyl esterase activity				1.922	17.56	2.9358	0.94262	4.1342	1.5538	48666.7	84936	191483	535793
M0X7Y2	Peptide methionine sulfoxide reductase	L-methionine-(S)-S-oxide reductase activity				1.8901	3.0819	1.6772	0.91846	1.6238	0.74606	66093.7	120180	49812.3	442933
M8BDB5	Electron transfer flavoprotein subunit beta	electron transfer activity				2.2252		1.7369	1.1539		0.79651	20570.4	42331.3	11209	137823
W5ASA4	40S ribosomal protein	structural constituent of ribosome				0.91141	0.43735	0.62337	-0.13383	-1.1932	-0.68184	81833.3	72299	9000.47	205653
F2E412	4-hydroxyphenylpyruvate dioxygenase	aromatic amino acid family metabolic process				0.49085	0.41149	0.48543	-1.0266	-1.2811	-1.0427	353100	166793	36624.7	682227
M0VWE8	Peptidase A1 domain-containing protein	aspartic-type endopeptidase activity				0.63762	0.31073	0.42864	-0.64923	-1.6863	-1.2222	54484.7	33710.3	4474.56	93376.7
I6SJ26	B hordein	nutrient reservoir activity		nutrient reservoir activity		0.0019602	0.011893	0.00073498	-8.9948	-6.3938	-10.41	1.02174e+08	187950	288180	293333
A0A1D6A3F8	n/a	n/a					3.6689	1.3196		1.8754	0.40013	7168.87	4652.83	7264.17	40023.3
W5HPH0	Sm-like protein	RNA binding				3.8908	9.3804	3.3162	1.9601	3.2297	1.7295	15706.1	53811	34158.3	192183
W5FB05	DNA-directed RNA polymerase II subunit	DNA binding; protein dimerization activity; transcription by RNA polymerase II				4.1463	30.656	4.4668	2.0518	4.9381	2.1592	3089.83	12783.9	23519	57108.3
O81135	LTP	lipid transport			lipid transport	4.9386	5.0249	3.1914	2.3041	2.3291	1.6742	35471.3	166060	43384.3	445737
W5DY61	tRNA (guanine(26)-N(2))-dimethyltransferase	tRNA (guanine-N2-)-methyltransferase activity				0.33259	0.20913	0.27044	-1.5882	-2.2575	-1.8866	32690	10875.1	1922.68	36403.7
F2E4G1	PKS_ER domain-containing protein	oxidoreductase activity				1.0821		0.91115	0.1139		-0.13425	51464.7	53850.7	13966.2	187303
W5BSM7	Protein CutA, chloroplastic	response to metal ion				0.72935	0.19068	0.35813	-0.45532	-2.3908	-1.4814	131683	93420.3	6040.77	190810
Q6L507	Histone H2B	DNA binding; protein heterodimerization activity				0.36813			-1.4417			20175.8	7410.9	6838.43	69731.3
W5FMC0	PPM-type phosphatase domain-containing protein	protein serine/threonine phosphatase activity					3.3522	1.2662		1.7451	0.34053	10920.7	7406.07	9201.83	59150.7
F2DCI6	alpha-L-arabinofuranosidase	alpha-L-arabinofuranosidase activity	Starch				2.9878	1.1867		1.5791	0.24697	30847	24465	23560	149587
M0VFV6	Putative xylanase inhibitor						0.38439	0.61108		-1.3794	-0.71056	119748	113445	11269.6	303480
W5AMG0	Peroxidase	response to oxidative stress; metal ion binding					0.15604			-2.68		31578	21000.8	1303.6	91015.7
P15312	Root-specific lectin	carbohydrate binding				1.467			0.5529			72357.3	99964.7	16021.3	267853
A0A1D6BUS3	Sucrose:sucrose 1-fructosyltransferase	carbohydrate metabolic process; sucrose alpha-glucosidase activity	Starch				0.1627			-2.6197		39634	25018	1669.53	56412.7
A0A1D8MIZ0	ABC transporter	ATPase activity; ATPase-coupled transmembrane transporter activity; ATP binding					5.0056	1.4071		2.3236	0.49272	86325.3	74204.7	106797	494497
F2CUF1	Voltage dependent anion channel	voltage-gated anion channel activity				1.7545	1.6524	1.2351	0.81105	0.72452	0.30467	347343	578347	146001	1697500
M0Z5B5	PWWP domain-containing protein	n/a				0.37929			-1.3986			119132	49183.9	33241.6	371417
M0VWU1	YTH domain-containing protein	RNA binding					4.8499	1.7087		2.278	0.77288	14892.7	21265	19406.4	108640
F2E0C0	Ribosomal_L30 domain-containing protein	structural constituent of ribosome				0.73282	0.25082	0.38061	-0.44847	-1.9953	-1.3936	59701	42229.3	3817.22	90338.7
T1MQH3	UBX domain-containing protein	defense response to fungus										34856.3	19806.6	9184.89	94695.3
Q39999	Gamma-thionin	Defense response				3.1413	16.355	5.1044	1.6514	4.0316	2.3517	108738	326383	409833	2126710
M8B2F5	Malic enzyme	malate dehydrogenase (decarboxylating) (NAD+) activity				0.065178		0.57784	-3.9395		-0.79127	24396.3	1592.54	7385.2	56900
F2DLB0	Dynamin-type G domain-containing protein	calcium ion binding										18728.6	21399.3	3465.77	59704.7
W5F7B2	HpcH_HpaI domain-containing protein	catalytic activity						1.1896			0.25048	41680	70649	14661	203830
W5ETU1	Fructose-bisphosphate aldolase	fructose-bisphosphate aldolase activity	Starch				2.4951	1.3392		1.3191	0.42141	14600.1	15612.7	8228.93	75599.3
F2EE62	n/a	n/a				1.5499	6.2065	1.7054	0.63214	2.6338	0.77011	72387.3	110816	107380	502113
F2DN06	Cupin type-1 domain-containing protein	nutrient reservoir activity		nutrient reservoir activity			1.8348			0.87559		5379.13	5558.1	2596.43	31733.7
A0A1D6RJ07	CBS domain containing protein	cobalt ion binding				0.3063	0.31726	0.32215	-1.707	-1.6563	-1.6342	32915	9499.37	2942.18	43537.3
F2E8K5	Peroxidase	heme binding; metal ion binding; peroxidase activity				2.0866	7.1482	1.9432	1.0611	2.8376	0.95844	3.59807e+06	7269500	6.26627e+06	2.81557e+07
